# Supplementary material for: Odorant Receptor 51E2 Agonist β-ionone Regulates RPE Cell Migration and Proliferation
Source: Front Physiol. 2017 Nov 30;8:888. doi: 10.3389/fphys.2017.00888 (PMC5714887; doi:10.3389/fphys.2017.00888)
Supplement: Supplementary file 1 [file Table1.XLSX]

## Sheet: genes
tracking_id	RPE1	RPE2	RPE3
1/2-SBSRNA4	0.41421	0.452725	0.157886
A1BG	2.97372	2.93397	0.769102
A1BG-AS1	0.624618	0.623803	0.221887
A1CF	0	0	0.276711
A2LD1	1.47531	2.7988	1.55589
A2M	12.735	0.225252	0.0543745
A2ML1	0.0361477	0	0.068867
A2MP1	0	0	0
A4GALT	3.71218	12.384	2.10804
A4GNT	0.0621542	0	0.290507
AA06	0	0	0.185845
AAA1	0	0	0.0396287
AAAS	15.5311	26.3725	13.0483
AACS	11.6959	6.59796	8.72809
AACSP1	0	0.887872	0.37762
AADAC	2.30306	0.441303	0
AADACL2	0	0	0
AADACL3	0	0	0
AADACL4	0	0.031482	0
AADAT	0.66405	5.4082	2.00041
AAGAB	14.57	23.4562	9.66406
AAK1	4.64489	3.28929	4.41287
AAMP	38.234	73.273	29.1504
AANAT	0.17879	0	0.03706
AARS	41.7752	57.811	45.4076
AARS2	2.40388	9.45582	2.97864
AARSD1	7.93313	13.7839	7.87317
AASDH	2.57005	5.25907	2.75873
AASDHPPT	17.7096	27.4847	22.5239
AASS	4.404	5.80059	7.55718
AATF	10.2096	24.1659	20.3278
AATK	0.118533	0.98042	0.331158
AATK-AS1	0	0	0
ABAT	8.89461	2.5871	1.72676
ABCA1	7.00073	4.63567	2.54079
ABCA10	0.0906192	0.135911	0.110333
ABCA11P	2.53554	4.558	2.69263
ABCA12	0.0197891	0.0125109	0.0863659
ABCA13	0.00642261	0.00458623	0.0390758
ABCA17P	0.0556893	0.032097	0.0697488
ABCA2	19.1728	10.43	84.7215
ABCA3	5.70844	5.02067	9.68847
ABCA4	0.0609062	0.0857023	0.0194869
ABCA5	0.668523	3.17544	1.21444
ABCA6	1.25422	0.555218	0
ABCA7	2.00612	2.28255	1.48864
ABCA8	2.21614	2.58195	0.0701718
ABCA9	0.305013	0.46974	2.06206
ABCB1	5.24693	3.05545	0.0966934
ABCB10	4.70455	15.8513	5.63078
ABCB11	0.00719003	0.0159514	0
ABCB4	0.0352334	0.202513	0.0818045
ABCB5	0	0	42.8243
ABCB6	6.57736	9.7238	4.60182
ABCB7	3.85518	15.5531	13.7951
ABCB8	6.09537	6.19718	2.8336
ABCB9	1.54145	2.84026	1.69798
ABCC1	30.9275	35.6996	37.8577
ABCC10	6.06719	6.90444	2.82549
ABCC11	0.102621	0.138877	0.101509
ABCC12	0	0.0149096	0
ABCC13	0	0	0.180415
ABCC2	0.085916	0.343837	0.0741492
ABCC3	7.18536	3.72335	1.18732
ABCC4	2.79978	3.16825	8.37938
ABCC5	21.6936	11.2101	7.10494
ABCC6	0.0931571	1.61787	0.279605
ABCC6P1	0.00011232	0.196849	0
ABCC6P2	0.620154	0.856929	0
ABCC8	0	0.311921	0
ABCC9	0.671139	0.84222	1.34481
ABCD1	9.07881	4.7574	1.76977
ABCD2	0.195055	0.0538566	0
ABCD3	19.3174	14.0755	17.4262
ABCD4	4.57244	7.14702	11.4565
ABCE1	18.591	40.961	22.2726
ABCF1	16.5099	29.4307	21.0777
ABCF2	19.1318	32.0953	18.4501
ABCF3	15.3622	16.5497	18.6541
ABCG1	0.0574234	0.169781	0.132211
ABCG2	0.295744	1.24154	0
ABCG4	0.107228	0.443085	0.0798934
ABCG5	0	0	0
ABCG8	0.0137175	0	0
ABHD1	0.0520089	0.446806	0.622543
ABHD10	8.54468	16.5671	9.80426
ABHD11	2.53039	9.47386	4.86422
ABHD11-AS1	0.161983	1.94025	1.3391
ABHD12	25.9545	19.4238	40.4786
ABHD12B	0	0.150921	0.371014
ABHD13	4.13113	3.55193	2.22567
ABHD14A	8.27836	8.50575	14.2404
ABHD14A-ACY1	5.15559e-06	1.12458e-05	2.17585e-12
ABHD14B	18.2607	26.456	19.4431
ABHD15	4.98251	4.94101	3.36603
ABHD16A	18.3168	14.8978	10.4384
ABHD16B	2.4182	3.6312	1.17211
ABHD2	10.5815	11.9006	11.69
ABHD3	1.00069	7.63668	4.03237
ABHD4	35.9783	26.0385	14.1307
ABHD5	5.29597	5.47041	3.23502
ABHD6	2.14826	2.86599	1.69061
ABHD8	5.00696	4.20213	5.17948
ABI1	15.753	16.9086	23.8531
ABI2	9.98976	11.195	26.5815
ABI3	0	0.0427149	0
ABI3BP	110.795	363.483	0.114221
ABL1	23.6116	30.6857	18.0792
ABL2	6.18267	8.55775	78.3375
ABLIM1	4.16689	13.5261	18.1102
ABLIM2	0.142251	0.138885	0.201741
ABLIM3	3.90309	4.03748	5.03182
ABO	0	0.0303433	0
ABP1	0	0	0
ABR	20.3198	20.4883	62.3733
ABRA	0.101164	0.0140545	0.334992
ABT1	6.2741	23.7299	7.0046
ABTB1	13.5884	9.34409	9.67515
ABTB2	1.96295	2.0502	1.99114
ACAA1	23.8442	21.2731	18.3777
ACAA2	21.092	28.4246	30.7986
ACACA	6.84191	10.3815	17.6404
ACACB	0.626172	1.29791	1.25304
ACAD10	3.1488	3.7713	9.44933
ACAD11	12.3101	14.1922	6.18954
ACAD8	7.98076	7.50445	7.6377
ACAD9	8.04459	12.7571	13.6775
ACADL	0	0.376349	0.0631963
ACADM	8.38604	21.5649	17.5785
ACADS	4.12646	7.72724	3.35101
ACADSB	4.31626	5.76472	10.9393
ACADVL	103.894	77.4829	73.5165
ACAN	6.2035	20.4507	0
ACAP1	0.212019	0.127122	1.13464
ACAP2	12.8198	12.2611	5.54532
ACAP3	12.183	12.7523	4.41887
ACAT1	15.9101	42.3388	63.9519
ACAT2	14.4089	22.1629	27.1184
ACBD3	22.746	33.7181	28.5826
ACBD4	3.02085	3.73114	5.86882
ACBD5	6.80964	8.63638	11.6259
ACBD6	13.3095	29.1711	10.2455
ACBD7	0.707582	0.63356	3.16789
ACCN1	0.0567786	0.0136285	13.5539
ACCN2	1.1687	6.13475	6.20333
ACCN3	0.358111	0.93997	0.483938
ACCN4	0.0622107	0.0321797	0
ACCN5	0	0.0244635	0
ACCS	9.39548	3.69595	13.7872
ACCSL	0	0	0
ACD	3.86756	9.3263	4.03728
ACE	0.605135	0.574748	0.590947
ACE2	0.00967796	0.24572	0
ACER1	0.31986	0	0.104866
ACER2	1.36777	0.755046	0.880947
ACER3	3.76439	4.22738	6.78121
ACHE	0.460254	1.22361	0
ACIN1	27.2751	52.5033	29.5389
ACLY	71.8101	101.008	41.0573
ACMSD	0	0	0.21627
ACN9	1.67861	9.1304	1.10445
ACO1	29.2973	29.6929	40.2959
ACO2	21.4281	29.2979	23.1536
ACOT1	2.91393	3.41744	0.713559
ACOT11	0.0604639	0.488307	0.241201
ACOT12	0.056329	0.555611	0
ACOT13	3.88436	6.08776	4.65758
ACOT2	6.43319	9.73945	3.66971
ACOT4	0.150778	0.334395	0.299821
ACOT6	0	0	0.948343
ACOT7	27.2687	30.5836	16.2267
ACOT8	12.1023	10.5494	11.2739
ACOT9	21.6539	21.8465	23.8617
ACOX1	8.35415	6.17895	14.1268
ACOX2	8.98789	4.16701	6.14675
ACOX3	5.39933	3.89898	5.72007
ACOXL	0.0302531	0.138887	0.0705525
ACP1	34.4772	56.9544	44.0708
ACP2	27.2611	21.3329	16.3242
ACP5	0.0263278	0.0956346	0.0595349
ACP6	3.5435	4.50866	8.13844
ACPL2	1.24805	4.67276	5.71076
ACPP	0	0.153464	0.25868
ACPT	0	0	0.236486
ACR	0.0318027	0.261815	0.0496503
ACRBP	0	0.104984	0.321166
ACRC	0.388151	0.487519	0.858984
ACRV1	0	0.0990386	0
ACSBG1	0.204586	0.163791	0
ACSBG2	0.0236279	0.027067	0
ACSF2	4.66207	4.58005	5.57241
ACSF3	2.4789	3.06662	3.26158
ACSL1	8.56616	9.29648	10.0739
ACSL3	26.011	24.6575	13.5824
ACSL4	31.2368	27.5304	41.5335
ACSL5	1.27253	0.678631	12.1582
ACSL6	0.0486531	0.746448	0
ACSM1	0	0	0
ACSM2A	0	0	0.0524652
ACSM2B	0	0	0.0922195
ACSM3	0.168171	0.469855	1.76791
ACSM4	0	0	0
ACSM5	0	0	0
ACSS1	0.675761	4.44679	0.297308
ACSS2	13.3984	6.68798	9.03076
ACSS3	6.1362	3.77393	5.97562
ACTA1	0.0543585	0.421817	0.114821
ACTA2	1001.05	191.459	38.828
ACTB	2535.98	2086.99	1505.49
ACTBL2	0.015188	0.280579	0.0442167
ACTC1	1.41197	0.412663	0.30767
ACTG1	1654.73	2611.16	2132.17
ACTG2	117.151	16.104	0.293351
ACTL10	0.2042	0.48486	0.386805
ACTL6A	10.3623	21.982	20.1602
ACTL6B	0	0.0819587	0.0801656
ACTL7A	0	0.0301218	0.0490191
ACTL7B	0.0290039	0	0
ACTL8	0	0	0.0488889
ACTL9	0	0	0
ACTN1	332.559	143.511	86.9853
ACTN2	0.169881	1.16353	0.0942543
ACTN3	0.0687288	0	0.0381828
ACTN4	268.766	113.333	229.32
ACTR10	33.0896	28.5549	16.8962
ACTR1A	50.5389	46.1642	21.5405
ACTR1B	26.8464	22.0317	19.5634
ACTR2	149.095	145.339	60.4081
ACTR3	101.089	90.7182	42.5309
ACTR3B	1.25706	3.02544	2.05216
ACTR3BP2	0	0	0
ACTR3BP5	0	0	0
ACTR3C	0	0	6.11293
ACTR5	1.05978	3.73071	134.883
ACTR6	11.0247	17.5383	5.68613
ACTR8	8.0544	10.3735	13.0135
ACTRT1	0	0	0
ACTRT2	0	0	0
ACVR1	16.1523	14.731	11.4886
ACVR1B	4.57251	10.1541	4.70011
ACVR1C	0.155953	0.389313	0.103925
ACVR2A	1.24651	2.23121	2.89143
ACVR2B	0.321317	6.99279	3.79918
ACVRL1	0.303042	0.722456	0.136142
ACY1	9.69236	12.1859	39.0644
ACY3	0.0290548	0	0
ACYP1	2.45221	8.07812	4.52232
ACYP2	11.3706	3.93206	7.21479
ADA	1.26285	13.8298	4.3278
ADAD1	0	0	0
ADAD2	0	0	0
ADAL	2.80304	5.11922	2.05353
ADAM1	0.597316	0.676888	2.29712
ADAM10	34.749	28.5898	59.2161
ADAM11	0.100998	3.46767	0.263237
ADAM12	9.00563	12.5849	6.38411
ADAM15	36.6901	37.1444	75.6524
ADAM17	8.31121	12.1754	13.932
ADAM18	0	0	0
ADAM19	18.8881	2.03624	1.21126
ADAM2	0	0	0
ADAM20	0.01359	0	0.204383
ADAM21	0.413059	0.280355	0.598859
ADAM21P1	0.104209	0.140753	0.24558
ADAM22	0.0627269	1.16265	1.83987
ADAM23	40.1017	9.91311	1.16844
ADAM28	0.117438	0.0186284	0
ADAM29	0	0	0
ADAM30	0	0	0
ADAM32	0.204735	0.073294	0.165204
ADAM33	5.47528	0.968911	0.0188311
ADAM3A	0	0	0.075886
ADAM5P	0	0	0
ADAM6	0	0	0
ADAM7	0	0	0
ADAM8	0.206801	0.521332	0.175381
ADAM9	200.373	129.48	161.508
ADAMDEC1	0	0	0
ADAMTS1	81.1261	228.786	7.8774
ADAMTS10	0.908161	1.67512	0.0424638
ADAMTS12	7.70187	4.42839	14.5663
ADAMTS13	1.84494	3.68026	1.06696
ADAMTS14	0.705457	0.853413	0.163896
ADAMTS15	0.0660501	2.92084	3.7494
ADAMTS16	0	0	0
ADAMTS17	0.00596878	0.398589	0.188605
ADAMTS18	0	0.006797	0
ADAMTS19	0.00696329	0.184937	0.0418106
ADAMTS2	21.2284	65.1352	3.94417
ADAMTS20	0	0.424427	0.0612412
ADAMTS3	2.06778	1.99549	0.245608
ADAMTS4	0.721654	2.99663	0.0798554
ADAMTS5	3.25999	15.5645	10.8782
ADAMTS6	4.47157	1.35109	0
ADAMTS7	10.3104	7.72583	2.89441
ADAMTS8	0	0.0124295	0.0736327
ADAMTS9	0.640432	0.981127	3.86126
ADAMTS9-AS2	0.206287	0.0375503	0.579216
ADAMTSL1	40.4056	13.4311	0.103789
ADAMTSL2	0	0	0.113843
ADAMTSL3	0.315476	1.63541	18.3391
ADAMTSL4	7.93668	6.73618	10.8586
ADAMTSL5	10.4848	5.22625	5.52199
ADAP1	1.92451	3.51642	0.057449
ADAP2	0.036577	1.48486	0.266145
ADAR	48.6325	64.3326	35.5014
ADARB1	8.21938	7.69985	4.94794
ADARB2	0	0	0.0169993
ADARB2-AS1	0	0	0
ADAT1	5.0668	4.75918	5.22551
ADAT2	0.728254	2.43955	1.182
ADAT3	0.953186	4.59218	0.592788
ADC	0.881151	1.87796	0.92438
ADCK1	3.01845	4.48427	2.05153
ADCK2	4.3633	10.7242	8.60116
ADCK3	4.21122	28.7873	5.96567
ADCK4	6.55929	8.02365	5.85988
ADCK5	2.92059	2.49715	0.965963
ADCY1	0.0204885	1.91513	0.0825065
ADCY10	0.0391543	0.0301772	0
ADCY2	0.187751	0.445841	0.0759767
ADCY3	1.8057	12.7746	8.25015
ADCY4	0.553861	1.62969	0
ADCY5	0.964172	0.620443	0.0907461
ADCY6	19.749	15.2817	10.3364
ADCY7	13.2358	4.36675	1.18911
ADCY8	0	0.0423824	0
ADCY9	16.8414	10.2105	5.95093
ADCYAP1	0	0.0152786	6.13764
ADCYAP1R1	0	0.971142	0
ADD1	69.12	48.92	30.8548
ADD2	0	3.99044	0.015897
ADD3	61.9833	57.9505	12.1598
ADGB	0.0060295	0	0
ADH1A	0.0514636	0.0600387	0
ADH1B	1.56999	8.69959	0
ADH1C	0.371352	0.125035	0
ADH4	0.0771887	0.0218478	3.45843
ADH5	72.2017	59.4146	40.6738
ADH6	0.0538222	0.0609378	0.179887
ADH7	0	0	0
ADHFE1	3.28536	0.900899	1.97336
ADI1	91.1209	56.9401	68.4798
ADIG	0	0	0
ADIPOQ	0	0	0.613619
ADIPOR1	39.0388	59.8554	36.7231
ADIPOR2	14.2983	18.842	22.9571
ADK	10.7447	20.2022	11.6831
ADM	53.0966	105.166	20.8802
ADM2	4.73084	11.0712	0.116759
ADNP	12.7826	19.3142	40.7884
ADNP2	2.96648	11.4223	7.63586
ADO	8.47652	12.0427	6.45347
ADORA1	1.6767	0.199557	12.7062
ADORA2A	1.25908	1.9286	0.345121
ADORA2B	0.344444	7.11482	8.18796
ADORA3	0	0	0
ADPGK	15.1012	23.0877	13.8255
ADPRH	1.83664	1.10426	5.99243
ADPRHL1	0.714298	0.874395	0
ADPRHL2	15.904	18.9265	15.9712
ADRA1A	0	0	0.269273
ADRA1B	6.14565	2.29544	0.148633
ADRA1D	0.0202373	0.0449713	0
ADRA2A	0.109321	0.0294897	0.10189
ADRA2B	0	0.0433559	0
ADRA2C	0.816282	5.45872	0
ADRB1	0	0.07666	0.157639
ADRB2	0.87689	2.62751	4.46474
ADRB3	0	0	0
ADRBK1	12.8028	22.983	8.92846
ADRBK2	0.086951	3.19555	2.13506
ADRM1	45.5787	61.4643	31.2276
ADSL	17.7178	79.7381	34.5843
ADSS	28.5082	41.7438	20.7513
ADSSL1	1.71681	0.741447	3.55886
ADTRP	0.141818	0.0950863	8.13961
AEBP1	151.858	83.9625	0.12891
AEBP2	6.51502	7.97023	10.9991
AEN	9.46134	23.11	9.44914
AES	129.1	96.339	78.9299
AFAP1	39.1861	38.4639	10.3527
AFAP1-AS1	0.127311	0.052768	0.269113
AFAP1L1	0.983723	2.07243	1.35218
AFAP1L2	0.032483	0.217134	0.0681703
AFF1	5.60633	5.68767	20.2617
AFF2	0	0.373445	0.00973405
AFF3	11.291	1.82484	9.30295
AFF4	24.9084	24.84	37.4618
AFG3L1P	1.13834	2.61397	1.8549
AFG3L2	15.2903	21.7725	32.2484
AFM	0	0	0
AFMID	3.17287	7.70469	11.2729
AFP	0.015882	0.430326	0.749009
AFTPH	7.35737	7.91456	8.62662
AGA	8.61202	11.3807	21.6957
AGAP1	2.91072	5.42089	8.04993
AGAP11	1.93197	1.50561	0.0992428
AGAP2	0.0554801	0.172128	0.0651986
AGAP3	16.8581	26.746	22.4445
AGAP4	1.27494	0.22136	0.0274832
AGAP5	1.45909	1.01315	0.0835403
AGAP6	6.59024	3.57877	0.452664
AGAP7	1.38824	0.143341	0
AGAP8	0.0687459	1.13817	0
AGAP9	1.11058	0	0
AGAP9	1.43517	0.255887	0
AGBL1	0	0	0
AGBL2	0.125428	0.129419	0.647457
AGBL3	0.0290174	0.158074	0.0333089
AGBL4	0	0	0.383435
AGBL5	7.4332	21.197	21.921
AGER	0.724962	1.11494	1.40921
AGFG1	10.3198	11.3546	15.0834
AGFG2	4.62756	2.91637	1.54488
AGGF1	6.93409	10.0026	13.5269
AGK	5.28409	11.8692	5.25898
AGL	9.61648	5.83526	6.83936
AGMAT	0.294384	0.371654	0.565057
AGMO	0	0.087722	0.500913
AGPAT1	38.2751	52.8858	40.3628
AGPAT2	18.5827	21.5235	11.39
AGPAT3	18.9229	14.9955	14.7008
AGPAT4	1.11921	1.85886	1.75024
AGPAT4-IT1	0.22903	0.244435	0.403375
AGPAT5	1.39246	6.20174	9.47841
AGPAT6	11.2197	16.3881	10.5051
AGPAT9	0.106054	1.57047	1.06134
AGPHD1	1.64614	5.11282	2.29318
AGPS	8.59024	10.6894	17.7225
AGR2	0	0	0.453176
AGR3	0	0	0
AGRN	130.898	38.6824	107.494
AGRP	0	0	0.128528
AGSK1	0	0	0
AGSK1	0	0	0
AGSK1	0	0.0158889	0
AGT	0.36175	3.06104	0.217677
AGTPBP1	2.11809	13.1494	6.56693
AGTR1	0.205658	0.657204	0
AGTR2	0	0	0
AGTRAP	14.9294	27.6415	22.9762
AGXT	0	0	0
AGXT2	0	0	0
AGXT2L1	0	0.0703768	0
AGXT2L2	3.8767	6.03011	11.9762
AHCTF1	6.64789	11.1722	14.5878
AHCY	47.3185	112.321	75.8781
AHCYL1	54.2924	42.6402	63.5486
AHCYL2	7.14492	6.71024	7.05116
AHDC1	7.02334	5.01056	11.875
AHI1	3.55761	4.82922	7.51592
AHNAK	147.064	57.3557	255.305
AHNAK2	12.8362	3.68621	17.2946
AHR	105.307	73.8122	28.8954
AHRR	7.96381	4.63278	0.314381
AHSA1	41.7436	64.4495	47.5943
AHSA2	12.7295	9.53942	13.1264
AHSG	0	0	0
AHSP	0	0	0.478977
AICDA	0.107678	0	0.362488
AIDA	30.8344	36.0508	22.1353
AIF1	0	0	0
AIF1L	0.0104196	4.06863	0.148288
AIFM1	10.8489	22.9613	14.946
AIFM2	7.79607	6.39944	5.03075
AIFM3	0.179151	0.0910597	0.541881
AIG1	19.6822	23.8283	24.2368
AIM1	0.013277	0.16335	0.271614
AIM1L	0	0.0309047	0.0206319
AIM2	0	0	0
AIMP1	12.255	25.6054	13.5099
AIMP2	8.12417	27.6026	6.75165
AIP	19.4178	33.9534	33.635
AIPL1	0.080717	0.0441791	0.12828
AIRE	0	0	0.156442
AJAP1	0	0	2.63659
AJUBA	30.8756	20.3762	38.3019
AK1	14.267	26.2191	6.47277
AK2	23.983	52.2941	37.1668
AK3	28.864	26.763	40.1044
AK4	23.1354	19.7882	19.2695
AK5	2.45975	0.9993	1.49912
AK7	0	0.583196	3.68044
AK8	0.397005	0.573636	0.522942
AKAP1	4.31363	24.7454	7.31671
AKAP10	8.90395	10.7818	9.43607
AKAP11	13.6282	9.8818	15.4656
AKAP12	6.52682	26.5802	14.4253
AKAP13	4.89764	6.87841	10.6643
AKAP14	0	0	0
AKAP17A	0	0	0
AKAP17A	0	0	0
AKAP2	53.9031	26.4511	32.0257
AKAP3	0.0861103	0.392634	0.190109
AKAP4	0	0	0
AKAP5	0.461463	0.456382	0.654823
AKAP6	0.473296	0.579708	1.73971
AKAP7	2.52718	2.82821	1.66945
AKAP8	6.56732	11.0402	6.76863
AKAP8L	17.1523	28.7539	15.5728
AKAP9	11.1068	6.25044	14.2547
AKD1	1.8241	0.884588	3.26963
AKIP1	18.1012	15.9302	11.1275
AKIRIN1	34.0436	40.8598	17.3151
AKIRIN2	25.6231	28.9519	23.9474
AKIRIN2-AS1	0	0	2.9852e-07
AKNA	1.18173	1.91779	0.987701
AKNAD1	0	0.0219693	0
AKR1A1	30.4982	34.2174	26.9031
AKR1B1	218.932	86.6956	44.09
AKR1B10	38.1507	2.25327	0.165438
AKR1B15	0.379579	0.197216	0.223136
AKR1C1	21.0622	13.505	0
AKR1C2	0.871412	1.37539	0
AKR1C3	3.00994	7.98125	1.51135
AKR1C4	2.57788e-05	0	0
AKR1CL1	0	0	0
AKR1D1	0	0	0.332166
AKR1E2	0.104648	0.510419	0
AKR7A2	11.925	15.5224	15.1472
AKR7A2P1	0.10871	0.472573	0.887516
AKR7A3	0.267795	0.337625	0.386657
AKR7L	0.214749	0.190547	0.466003
AKT1	49.1059	52.6694	37.8071
AKT1S1	28.4424	40.2247	15.1118
AKT2	16.5206	21.4662	16.5796
AKT3	13.73	12.5813	39.9689
AKTIP	15.6275	9.51115	6.97052
ALAD	14.3081	8.623	12.5096
ALAS1	12.8398	24.0188	11.2532
ALAS2	0	0	0
ALB	0	0	0
ALCAM	64.4607	77.9102	72.844
ALDH16A1	6.65397	8.62857	3.27477
ALDH18A1	30.8852	50.1154	26.4788
ALDH1A1	265.097	0.361944	0.806709
ALDH1A2	0.272244	13.4805	0
ALDH1A3	10.627	8.97422	565.372
ALDH1B1	48.6721	23.3381	11.0416
ALDH1L1	0.933083	0.049994	0.795955
ALDH1L2	26.8324	27.3437	0.444919
ALDH2	30.7984	35.9875	16.5338
ALDH3A1	0.43541	1.49058	0.10588
ALDH3A2	11.6937	18.3954	39.4895
ALDH3B1	5.43316	13.4481	74.3971
ALDH3B2	0	0	0.663989
ALDH4A1	6.56101	6.12243	5.54837
ALDH5A1	3.68101	6.28317	3.34507
ALDH6A1	4.63538	8.28432	8.51295
ALDH7A1	16.1919	17.5031	15.9828
ALDH8A1	0.271616	0.419645	0.157602
ALDH9A1	41.2763	47.7084	108.744
ALDOA	724.791	858.301	1013.31
ALDOB	0.0150187	0.0516102	0.0453385
ALDOC	14.1778	6.93091	38.6896
ALG1	5.61519	6.21666	3.81761
ALG10	0.678696	3.59442	0.902271
ALG10B	0.847778	2.65055	1.73067
ALG11	8.29697	6.79798	5.36269
ALG12	8.18799	14.2527	8.14609
ALG13	4.27447	14.8539	8.89015
ALG14	7.13797	8.69075	5.85151
ALG1L	0.296184	3.0798	2.03441
ALG1L2	0	0.09484	0.720163
ALG2	14.2758	13.6831	9.82561
ALG3	14.1511	24.9563	30.0717
ALG5	17.6019	20.2859	14.7364
ALG6	1.78079	8.05194	0.963365
ALG8	11.22	30.2063	44.4729
ALG9	3.14006	4.90232	8.68307
ALK	0.0168239	0	0.135216
ALKBH1	2.36861	4.14138	2.62933
ALKBH2	3.30151	19.8379	8.44327
ALKBH3	6.00993	10.1094	10.1137
ALKBH4	3.30629	6.52014	2.93026
ALKBH5	34.495	55.506	35.7293
ALKBH6	9.56875	8.25268	3.88551
ALKBH7	10.2109	17.7306	4.75204
ALKBH8	1.40436	4.64842	3.17331
ALLC	0	0	0
ALMS1	0.8299	2.84236	2.74391
ALMS1P	0.0379049	0	0.246454
ALOX12	0.174871	0.212143	0.767062
ALOX12B	0	0.0546543	0.0857053
ALOX12P2	0	0	0.499759
ALOX15	0.0140846	0.0166494	0.323583
ALOX15B	0.0146731	0.0805675	0
ALOX15P1	0	0.153073	0
ALOX5	0	0	0
ALOX5AP	0	0	0.417947
ALOXE3	0	0.0932306	0
ALPI	0	0	0.0233391
ALPK1	2.1695	2.33351	5.49636
ALPK2	32.3793	8.17996	3.35523
ALPK3	0.14064	0.0976061	0.0344866
ALPL	0.174872	4.12868	0
ALPP	0	0	0.0211418
ALPPL2	0	0.0182042	0
ALS2	7.61837	9.24187	27.3271
ALS2CL	2.71252	1.35366	2.74763
ALS2CR11	0.24939	0.0883646	0.0533321
ALS2CR12	0.259672	0.150436	1.41217
ALS2CR8	2.03139	1.10945	2.70403
ALX1	0.0568103	5.48493	0
ALX3	4.42944	3.83956	0.210667
ALX4	0.421466	2.62249	0.0977475
ALYREF	14.4253	88.9078	27.6957
AMACR	6.92332	3.85616	1.91017
AMBN	0	0	0
AMBP	0.0255431	0.0311731	0
AMBRA1	4.0348	6.35712	13.2173
AMD1	19.6245	43.7911	17.4159
AMDHD1	0.161415	0.411208	0
AMDHD2	3.59332	6.52863	5.67181
AMELX	0	0	0
AMELY	0	0	0
AMFR	34.5199	26.3594	37.8876
AMH	0.489513	2.88081	0.407376
AMHR2	0	0.194307	0
AMICA1	0	0	0
AMIGO1	4.03878	1.2717	2.24399
AMIGO2	4.81582	4.47004	0.236697
AMIGO3	1.45725	2.69751	1.23386
AMMECR1	2.11684	6.12704	3.70108
AMMECR1L	8.50469	11.3784	6.02404
AMN	0	0	0
AMN1	4.72487	2.51371	2.13409
AMOT	0.474489	39.8833	2.05782
AMOTL1	12.2658	16.0114	42.7246
AMOTL2	83.617	65.0324	76.8979
AMPD1	0	0.0173449	0
AMPD2	30.6732	34.324	14.6197
AMPD3	5.7709	3.08313	1.56112
AMPH	0.0103092	1.52154	14.4928
AMT	1.85924	2.40844	1.73889
AMTN	0.0348882	0.0898678	0.785252
AMY1A	0	0	0
AMY1A	0	0	0
AMY1A	0	0	0
AMY1B	0	0	0
AMY1B	0	0	0
AMY1B	0	0	0
AMY1C	0	0	0
AMY1C	0	0	0
AMY1C	0	0	0
AMY2A	0.156188	0	0
AMY2B	1.23172	1.95442	1.43102
AMZ1	0.0244004	0.0464768	0.226921
AMZ2	28.5616	55.9395	26.629
AMZ2P1	1.50529	2.9539	1.35108
ANAPC1	6.74672	10.6814	10.0796
ANAPC10	4.13232	8.61184	4.92979
ANAPC11	39.2803	89.5981	28.2179
ANAPC13	70.2139	60.5365	26.1886
ANAPC16	15.6564	18.1083	10.1889
ANAPC2	10.925	14.484	8.04312
ANAPC4	7.72138	9.61026	3.98302
ANAPC5	39.6048	59.4685	32.4224
ANAPC7	12.5951	20.2406	17.081
ANG	4.18305	4.27695	3.9775
ANGEL1	5.3463	8.96376	3.28201
ANGEL2	4.02865	7.39707	5.32062
ANGPT1	23.4845	1.52441	0
ANGPT2	0.0214402	0.00752585	0.273437
ANGPT4	0.0337603	0.0203001	0
ANGPTL1	0.936312	0.20995	0.341017
ANGPTL2	7.37306	2.51609	14.5532
ANGPTL3	0.108467	0.0174172	0.0816384
ANGPTL4	7.79708	4.62176	0.578744
ANGPTL5	0.117292	0.0890388	0.218966
ANGPTL6	6.3162	3.51245	2.25779
ANGPTL7	0	0.0346346	35.5761
ANK1	4.69944	2.17789	0.020671
ANK2	6.57645	6.35251	6.14699
ANK3	0.715923	1.59353	8.37511
ANKAR	0.216396	0.188584	0.907568
ANKDD1A	1.31567	0.918183	1.47339
ANKFN1	0.0516724	0.0306553	0
ANKFY1	13.5033	15.0232	14.0085
ANKH	21.792	19.4019	1.51893
ANKHD1	5.64171	15.7025	10.7737
ANKHD1-EIF4EBP3	1.81961	4.30566	16.9225
ANKIB1	17.8685	13.7633	18.39
ANKK1	0.0279998	0.112675	0.139098
ANKLE1	0.147197	0.17053	1.07912
ANKLE2	13.0519	22.1104	13.6744
ANKMY1	1.08901	1.27535	1.79925
ANKMY2	6.90644	10.6203	13.5087
ANKRA2	8.01809	8.67838	4.31806
ANKRD1	103.743	124.472	164.631
ANKRD10	10.5876	6.93433	9.32017
ANKRD11	17.595	18.8761	16.951
ANKRD12	4.24717	3.54309	7.46274
ANKRD13A	60.8376	20.4181	34.712
ANKRD13B	1.77285	5.41246	4.56398
ANKRD13C	5.99257	10.2224	5.52443
ANKRD13D	8.6352	10.2698	7.68037
ANKRD16	1.2361	3.73481	2.08826
ANKRD17	13.6364	18.406	35.9644
ANKRD18A	0.0749332	2.09609	0.726898
ANKRD18B	0.0166771	0.866372	0
ANKRD18DP	0	0	0
ANKRD19P	0.0908471	6.55653	0.194923
ANKRD2	0.355366	0.0582292	0.612937
ANKRD20A1	0	0.0191638	0.121406
ANKRD20A11P	0	0	0.423642
ANKRD20A2	0.0400516	0.00961945	0
ANKRD20A2	0	0	0
ANKRD20A3	2.81988e-07	1.07113e-05	0
ANKRD20A3	0	0	0
ANKRD20A3	0	9.3063e-06	8.36525e-05
ANKRD20A4	0.132731	0.0954895	0
ANKRD20A5P	0	0.215912	0.0806557
ANKRD20A8P	0.0243562	0.0944549	0.187219
ANKRD20A9P	0.24614	0.185332	3.27388
ANKRD22	0	0.020778	0.0850026
ANKRD23	0.760348	1.00402	0.317613
ANKRD24	0.89417	0.486875	0.243555
ANKRD26	1.63324	2.82826	5.25808
ANKRD26P1	0.0365393	0.0756006	0
ANKRD26P3	0	0	0.0255781
ANKRD27	4.75908	8.93318	4.98228
ANKRD28	6.38546	11.9297	15.2528
ANKRD29	3.84981	3.2604	1.38261
ANKRD30A	0	0	0
ANKRD30B	0.0183338	0.986006	0.357674
ANKRD30BL	0	0.0683297	0
ANKRD30BP2	0	0	0.208772
ANKRD31	0.00514297	0.0877035	0.471957
ANKRD32	0.803366	4.54364	1.56494
ANKRD33	0	0	0
ANKRD33B	6.04191	5.65479	17.1593
ANKRD34A	2.10146	0.639123	0.147706
ANKRD34B	0.0490636	0.683922	0
ANKRD34C	0	0	0.161651
ANKRD35	0.156093	0.235773	0
ANKRD36	1.29017	1.26237	1.42264
ANKRD36B	0.77882	1.1158	1.82725
ANKRD36BP1	2.69228	3.72021	4.74561
ANKRD36BP2	0	0	0.182595
ANKRD37	7.58293	6.0939	3.03868
ANKRD39	3.36458	8.418	4.23621
ANKRD40	14.2616	22.6418	14.8943
ANKRD42	4.06099	2.79355	3.7421
ANKRD44	3.23938	2.1847	0.676474
ANKRD45	0.0150205	0.0516116	0.922986
ANKRD46	3.99241	5.87404	3.62432
ANKRD49	3.50187	7.18672	5.05864
ANKRD5	0.510294	1.83045	2.16669
ANKRD50	5.69259	5.05628	9.52367
ANKRD52	20.2317	25.1456	11.8786
ANKRD53	0.0726866	0.1306	0.0272169
ANKRD54	6.49178	15.2731	6.23156
ANKRD55	0.0406536	0.0306632	0.0325102
ANKRD6	4.68321	1.93136	2.31047
ANKRD62P1-PARP4P3	0	0	0
ANKRD63	0	0	0
ANKRD65	0.0968844	0.0518255	0.118713
ANKRD7	0.0279712	0.441605	0
ANKRD9	0.311584	4.80992	2.61202
ANKS1A	4.60855	6.26359	5.9591
ANKS1B	0.293969	0.0926569	0.608389
ANKS3	5.00634	6.49639	3.3494
ANKS4B	0	0	0.941992
ANKS6	3.10597	5.16347	6.08177
ANKUB1	0.0148863	0.0329801	0
ANKZF1	5.1738	12.722	9.92423
ANLN	2.05351	17.1358	22.454
ANO1	0.233059	0.115048	0
ANO10	22.9064	17.8405	10.8377
ANO2	0.0355363	0.0304059	0.01883
ANO3	0.347692	0.251236	0
ANO4	0.216393	0.631499	0.0546844
ANO5	0.796252	2.15003	2.62158
ANO6	27.6515	17.047	32.7165
ANO7	0.222871	0.329009	0.759542
ANO8	1.19262	2.94183	2.15469
ANO9	0.0679965	0.0468608	0
ANP32A	12.4455	59.0486	28.4893
ANP32A-IT1	0.0342531	0.195316	1.10599
ANP32AP1	0	0	0
ANP32B	23.2376	103.125	132.482
ANP32C	0	0	0.548929
ANP32D	0	0	0
ANP32E	13.2921	45.5412	40.1446
ANPEP	7.70933	8.63025	0.0168011
ANTXR1	83.0762	34.5295	59.5096
ANTXR2	14.8339	12.2098	7.40893
ANTXRL	0	0	0
ANXA1	871.383	296.594	248.952
ANXA10	2.75375	0.79425	0
ANXA11	94.6457	77.1951	77.4733
ANXA13	0.082686	0	0
ANXA2	990.501	862.328	689.841
ANXA2P1	0	0	0.286337
ANXA2P2	4.9083	2.86019	0.274713
ANXA2P3	0	0	0
ANXA3	0.808231	1.83931	84.0196
ANXA4	27.8309	21.179	60.7813
ANXA5	309.702	320.421	261.817
ANXA6	128.585	79.1453	44.3335
ANXA7	60.0472	59.4939	34.8254
ANXA8	0	0	0.000150614
ANXA8	0	0	0
ANXA8L1	0	0	0.0347866
ANXA8L1	0	0	0
ANXA8L2	0.196323	0	0.270491
ANXA9	0.174854	0.278938	2.08131
AOAH	0	0.050346	0
AOC2	4.05717	0.645187	0.0972646
AOC3	45.9144	0.578563	0
AOC4	0.394272	0.0222017	0.143449
AOX1	8.19701	6.22791	14.337
AOX2P	0	0	0.183385
AP1AR	5.06781	12.2608	5.97592
AP1B1	25.2294	33.0053	17.9478
AP1B1P1	0	0	0
AP1G1	24.857	16.9664	25.2696
AP1G2	3.18501	11.1175	14.3778
AP1M1	28.0011	33.1923	30.2989
AP1M2	0.0832915	0.174607	14.8572
AP1S1	38.2945	36.8248	22.3805
AP1S2	30.4625	14.9593	8.03033
AP1S3	6.13569	4.87777	10.5608
AP2A1	59.5067	43.1071	29.5054
AP2A2	15.7117	18.5281	21.8333
AP2B1	45.9849	60.3759	79.1644
AP2M1	341.114	223.373	288.722
AP2S1	93.5398	119.554	73.0146
AP3B1	18.9317	16.264	24.8271
AP3B2	0.22036	0.22816	0.0170702
AP3D1	36.1456	49.1677	41.9214
AP3M1	11.9017	14.8719	13.0159
AP3M2	10.8329	10.2062	4.53008
AP3S1	49.2048	57.2645	20.2106
AP3S2	11.2619	8.45796	7.51322
AP4B1	3.36523	5.97578	3.37367
AP4E1	7.91098	6.26941	4.91811
AP4M1	6.39571	6.2578	5.28317
AP4S1	1.49221	1.81729	2.44194
AP5B1	4.80614	6.05559	5.71655
APAF1	2.70982	4.81222	4.99795
APBA1	3.08696	0.960845	0.0333111
APBA2	4.62491	5.59782	1.11476
APBA3	4.61066	6.38132	3.04088
APBB1	19.3731	17.7133	14.4632
APBB1IP	0.176817	0.170493	0
APBB2	8.50378	8.39579	16.2667
APBB3	5.03333	10.6372	4.83873
APC	5.4247	4.86347	8.63168
APC2	0.184105	0.154666	0.624315
APCDD1	0	0.197579	8.20687
APCDD1L	15.9396	1.64025	0.499218
APCS	0	0	0
APEH	24.1917	26.2538	31.7618
APEX1	53.6367	115.144	90.1881
APEX2	5.01952	14.4977	8.02607
APH1A	43.2372	78.8476	45.3315
APH1B	6.24957	4.76805	15.8317
API5	23.1826	39.6336	45.3818
APIP	8.7209	13.0538	17.536
APITD1	5.80781	9.85147	5.58797
APITD1-CORT	0.191186	0.950525	0.658548
APLF	1.06175	1.15964	3.03503
APLN	0.165152	0.420605	0
APLNR	0.0105032	0	0
APLP1	14.1057	7.87293	47.5845
APLP2	378.666	248.681	634.598
APOA1	0	0.498981	0
APOA1BP	20.0117	74.0208	38.5705
APOA2	0	0	0
APOA4	0	0	0
APOA5	0	0	0
APOB	0	0	0
APOBEC1	0	0	0
APOBEC2	0.0389584	0.0471071	0.0523899
APOBEC3A	0.0519025	0.0596701	0.276619
APOBEC3B	0.46189	1.42528	2.87011
APOBEC3C	30.8369	20.7548	9.93631
APOBEC3D	0.666562	0.675617	0.557307
APOBEC3F	3.34488	3.07615	3.66817
APOBEC3G	3.62994	1.99965	0.0471267
APOBEC3H	0.18903	0	0.299155
APOBEC4	0	0	0.539968
APOBR	0.105894	0.0455676	0.114584
APOC1	0.081795	17.0639	1.96927
APOC1P1	0	0.239458	0
APOC2	0	0	0
APOC3	0	0	0
APOC4	0	0	1.1872
APOC4-APOC2	0	0.0233919	3.25191e-07
APOD	2.53473	0.780993	0.41469
APOE	0.198249	2.76848	0.606812
APOF	0	0	0.634179
APOH	0	0	0
APOL1	61.4568	17.7925	0.625292
APOL2	33.6509	16.2372	9.10611
APOL3	7.48319	4.84255	0
APOL4	0.0106902	0.0474455	2.98062
APOL5	0	0	0
APOL6	10.2175	5.45666	3.38628
APOLD1	1.44556	1.33599	2.8869
APOM	0.842702	1.30736	2.25847
APOO	4.25214	11.6749	2.9074
APOOL	3.33303	5.96194	10.8085
APOPT1	11.6844	13.9907	6.55997
APP	350.748	171.681	592.438
APPBP2	10.5228	11.7733	14.9226
APPL1	5.74506	16.5689	15.1893
APPL2	27.0856	12.4083	14.9125
APRT	43.5715	112.388	63.6061
APTX	8.49249	13.3613	11.6966
AQP1	0.304338	0.196895	0.0681772
AQP10	0	0	0
AQP11	0.639751	0.497583	4.33581
AQP12A	0	0	0
AQP12B	0	0	0
AQP2	0	0	0
AQP3	0.522625	1.41823	0.0525811
AQP4	0	0.0333105	0.0351502
AQP5	0	0.0928783	0
AQP6	0	0.0326792	0.0794779
AQP7	0	0	0
AQP7P1	0.0228176	0.0131223	0
AQP7P3	0	0	0
AQP8	0	0	0
AQP9	0	0	0.124644
AQPEP	0.0399472	0.0609431	0.0280895
AQR	7.79286	7.87448	5.92357
AR	2.05482	0.918448	0.0684553
ARAF	21.0334	26.0931	17.6468
ARAP1	16.8702	16.6438	20.3454
ARAP2	0	0.527924	16.3933
ARAP3	0.39685	1.98173	4.67392
ARC	0.0133401	1.23406	0.913907
ARCN1	70.1872	74.3892	66.1958
AREG	0	0.0628883	0
AREG	0	0	0
ARF1	187.607	286.486	107.945
ARF3	63.9257	51.0982	50.8868
ARF4	303.387	216.013	88.0824
ARF5	41.0591	85.6805	46.9424
ARF6	30.4029	34.825	18.1948
ARFGAP1	27.0747	31.6776	8.88859
ARFGAP2	17.3597	16.7816	22.2767
ARFGAP3	24.6928	29.0944	15.507
ARFGEF1	9.00493	8.10201	14.9431
ARFGEF2	9.62352	9.13299	13.9874
ARFIP1	12.9682	15.1228	10.4569
ARFIP2	9.62327	14.9904	20.7235
ARFRP1	11.7101	10.5154	6.62801
ARG1	0	0	0.206059
ARG2	3.21898	9.45601	6.03916
ARGFX	0	0	1.43273
ARGFXP2	0.0274253	0.13956	0.846612
ARGLU1	23.7457	30.4725	27.9737
ARHGAP1	42.8781	33.3754	57.0691
ARHGAP10	9.13236	7.37848	11.6051
ARHGAP11A	2.10858	8.53184	5.50148
ARHGAP11B	0.919845	2.19187	0.51921
ARHGAP12	6.44805	6.21324	17.0783
ARHGAP15	0.0167166	0	0
ARHGAP17	17.2241	21.7144	24.4389
ARHGAP18	16.4471	5.5057	15.7181
ARHGAP19	0.902645	8.81929	1.56698
ARHGAP19-SLIT1	1.67084e-51	4.72518e-48	1.38446e-100
ARHGAP20	8.41927	1.93005	3.99679
ARHGAP21	15.0873	18.3366	22.4215
ARHGAP22	4.53954	4.66833	2.6336
ARHGAP23	53.9815	26.0122	37.8445
ARHGAP24	5.21982	4.01794	1.58825
ARHGAP25	0	0	0
ARHGAP26	1.27041	1.37173	0.581766
ARHGAP27	0.673937	1.24226	1.47686
ARHGAP27	0.0475347	0.158545	0
ARHGAP28	0.263175	1.90052	1.40764
ARHGAP29	7.70482	6.69889	19.5941
ARHGAP30	0.0376312	0.367071	0.356056
ARHGAP31	7.59059	4.18533	1.8169
ARHGAP32	0.94445	2.97224	6.98035
ARHGAP33	1.2301	3.04812	0.939467
ARHGAP35	28.1083	21.4214	38.4844
ARHGAP36	0	0	0
ARHGAP39	1.40997	3.29173	1.09923
ARHGAP4	0.262394	0.32756	2.22719
ARHGAP40	0	0.0279523	0
ARHGAP42	1.79261	1.94641	0.583736
ARHGAP44	0.992781	2.51896	0.735453
ARHGAP5	13.0883	13.2666	28.0377
ARHGAP5-AS1	1.63799	2.67144	4.32885
ARHGAP6	0.261823	1.08855	0
ARHGAP8	5.11315e-12	7.02644	2.47032
ARHGAP9	0.415724	0.548075	0.0299858
ARHGDIA	136.258	202.638	78.3617
ARHGDIB	10.9107	4.56424	0
ARHGDIG	0.313564	6.54407	1.184
ARHGEF1	13.4217	17.067	9.90636
ARHGEF10	8.25666	7.46609	7.29566
ARHGEF10L	5.6347	8.11322	6.42507
ARHGEF11	8.10594	11.0293	7.40746
ARHGEF12	21.7432	19.2898	66.2749
ARHGEF15	0	0	0
ARHGEF16	0.371915	0.804851	0.836789
ARHGEF17	27.7053	13.0397	2.77973
ARHGEF18	7.22251	6.83932	5.41806
ARHGEF19	0.513266	1.55323	0.357448
ARHGEF2	35.6594	42.558	14.6979
ARHGEF25	30.3028	14.5974	10.0005
ARHGEF26	0.226647	3.422	15.2095
ARHGEF26-AS1	0.0162717	0.0488268	0.0733605
ARHGEF3	6.56961	2.84022	45.7786
ARHGEF33	0.107275	0.0271492	0.305215
ARHGEF35	3.05321	0.922046	0.26913
ARHGEF37	0.760159	1.88231	2.30718
ARHGEF38	0.00635516	0	0.0238201
ARHGEF4	3.41145	2.91425	1.88385
ARHGEF40	11.2853	9.2725	4.66351
ARHGEF5	2.61804	0.808938	0.641262
ARHGEF6	2.20283	2.9605	3.37602
ARHGEF7	14.3021	11.7368	10.0211
ARHGEF9	4.78534	3.66536	5.10046
ARID1A	11.1287	17.1994	21.0719
ARID1B	4.31165	7.89026	10.7609
ARID2	3.22867	4.30818	12.9718
ARID3A	0.981056	5.46792	0.478468
ARID3B	0.615239	4.44921	0.567262
ARID3C	0	0	0.258668
ARID4A	4.16262	3.60033	7.79239
ARID4B	8.44153	9.73003	15.8946
ARID5A	2.77518	6.74878	1.30641
ARID5B	24.0148	16.094	36.5019
ARIH1	14.4139	21.8207	23.0108
ARIH2	15.2162	25.2573	22.9618
ARL1	37.8941	32.2402	38.5558
ARL10	3.03693	5.0935	8.65176
ARL11	0	0	0.625381
ARL13A	0.0215262	0	0.371544
ARL13B	3.09674	5.49632	6.67561
ARL14	0	0	2.99475
ARL15	4.2407	4.11069	4.02674
ARL16	13.1442	21.6884	7.89896
ARL17A	0.318313	1.06221	1.69607
ARL17A	1.39905	1.80466	0.367694
ARL17B	1.16507e-07	0.207437	1.8011e-06
ARL2	39.4651	57.3361	75.108
ARL2BP	38.1902	38.8162	19.1569
ARL2-SNX15	3.3568e-06	3.03306e-05	0.000120928
ARL3	6.45376	6.08712	4.18807
ARL4A	0.757847	3.88694	11.6944
ARL4C	19.9967	10.6944	10.424
ARL4D	22.3382	28.0409	5.26366
ARL5A	12.1803	17.5065	16.9446
ARL5B	3.78249	14.8409	5.17209
ARL5C	0	0	0
ARL6	2.87837	5.19281	3.79639
ARL6IP1	33.0163	65.594	111.288
ARL6IP4	34.9008	51.5684	38.3833
ARL6IP5	175.306	76.7784	90.3821
ARL6IP6	3.67933	12.2338	7.46158
ARL8A	21.9546	25.0948	18.5879
ARL8B	37.726	39.8909	37.2831
ARL9	0.117544	0	3.52794
ARMC1	15.1561	15.7669	11.0502
ARMC10	15.1913	15.4987	13.5198
ARMC12	0.294638	0	0.209161
ARMC2	0.49705	0.624366	0.404374
ARMC3	0	0	0.129824
ARMC4	0.438959	1.31986	0.910825
ARMC5	3.84656	4.94537	1.89118
ARMC6	7.59072	17.4147	7.62676
ARMC7	3.41926	3.75553	4.73788
ARMC8	6.31179	8.87284	10.7593
ARMC9	56.3436	10.5949	10.5985
ARMCX1	15.3311	9.63012	8.56926
ARMCX2	43.3389	26.5266	10.207
ARMCX3	65.4045	34.054	14.9828
ARMCX4	3.3424	2.4513	2.26113
ARMCX5	3.13704	6.34923	4.10354
ARMCX5-GPRASP2	0.476183	1.43124	2.59172
ARMCX6	24.08	26.9398	12.3957
ARMS2	0.0880441	0.300845	0.108738
ARNT	10.9553	14.4849	12.5212
ARNT2	16.2533	2.44988	6.64983
ARNTL	4.14921	2.74866	4.42799
ARNTL2	5.94586	3.06493	3.6093
ARPC1A	42.737	69.0373	46.1942
ARPC1B	81.6781	96.4574	58.6917
ARPC2	205.843	178.372	110.713
ARPC3	145.411	178.826	87.062
ARPC4	66.1366	63.5258	55.5171
ARPC4-TTLL3	2.3256	3.08245	2.29117
ARPC5	121.207	122.791	74.6369
ARPC5L	20.3274	34.399	16.0068
ARPM1	1.32143	1.19051	0.761173
ARPP19	32.3831	29.8571	40.5017
ARPP21	0	0.132302	0
ARR3	0.0777085	0.0633045	0.309271
ARRB1	4.68035	3.08468	9.60303
ARRB2	1.46453	17.4178	8.17779
ARRDC1	7.78458	7.47742	7.33232
ARRDC2	3.15626	6.02933	2.97604
ARRDC3	23.138	13.4238	6.3523
ARRDC4	7.87168	6.60725	5.63324
ARRDC5	0	0	0.0887653
ARSA	14.5959	10.4364	5.55523
ARSB	27.9249	14.8274	4.6754
ARSD	2.78798	1.66085	7.54494
ARSE	1.72779	0.584201	0
ARSF	0	0	0
ARSG	3.438	2.58754	6.32387
ARSH	0	0	0
ARSI	13.1637	2.07853	30.2016
ARSJ	13.7577	22.1743	3.7841
ARSK	5.81854	4.48556	2.29158
ART1	0	0	0.0484809
ART3	0.143362	0.0791195	0
ART4	0.0258698	0	0
ART5	0	1.10837	0.32579
ARTN	0.179431	0.192919	0
ARV1	14.1091	19.3093	14.895
ARVCF	1.9662	3.11052	5.97199
ARX	0	0.0376036	0
AS3MT	0.741956	1.40151	2.90435
ASAH1	48.5242	32.1629	28.7738
ASAH2	0.261929	0.316229	0
ASAH2B	2.00178	0.605009	0.848535
ASAP1	29.6979	21.0705	31.3044
ASAP1-IT1	0	0	1.59886
ASAP2	9.82937	12.1902	17.5087
ASAP3	5.46146	6.57328	2.48731
ASB1	9.49724	9.72202	7.39992
ASB10	0	0	0
ASB11	0	0	0
ASB12	0.0617567	0.22922	0.0763736
ASB13	2.57419	5.04485	5.4823
ASB14	0.0728409	0.27716	4.23389
ASB15	0	0	0
ASB16	0.570869	0.388046	0.603785
ASB17	0	0	0
ASB18	0	0	0
ASB2	0.206963	0	0
ASB3	5.16678	7.40901	4.25423
ASB4	0	0	1.29764
ASB5	1.04925	0.100069	0
ASB6	7.89836	12.1374	8.843
ASB7	3.32494	4.98942	5.72893
ASB8	10.3364	11.2192	8.04455
ASB9	0.149065	0.14873	0.744605
ASB9P1	0	0.0251964	0.196227
ASCC1	6.80163	9.42077	11.7272
ASCC2	12.5848	24.5621	11.0431
ASCC3	24.1566	13.7086	23.5837
ASCL1	0	0.0198853	0
ASCL2	0	0.0348696	0
ASCL3	0	0.174854	0
ASCL4	0	0	0
ASF1A	6.9258	9.26138	5.21888
ASF1B	0.553062	15.4638	7.95801
ASGR1	0.178208	0.261345	0.0889018
ASGR2	0	0	0
ASH1L	8.06957	8.24194	15.2714
ASH2L	12.8834	18.4736	13.2472
ASIP	0.0765922	0.318314	0
ASL	7.71932	10.9385	9.72754
ASMT	0	0	0
ASMT	0	0	0
ASMTL	0	0	0
ASMTL	0	0	0
ASMTL-AS1	0	0	0
ASMTL-AS1	0	0	0
ASNA1	27.4544	46.6013	33.6074
ASNS	27.278	91.966	7.84143
ASNSD1	18.3744	28.8388	14.4504
ASPA	0.176851	0.0331001	0
ASPDH	0.0388451	0	0.374139
ASPG	0	0.0238932	0
ASPH	143.809	89.5686	132.571
ASPHD1	7.24935	3.04767	13.7561
ASPHD2	1.54204	2.19043	0.87612
ASPM	0.797188	9.15944	8.38741
ASPN	4.2423	4.30067	0.564801
ASPRV1	0.454974	0.688337	0.240822
ASPSCR1	7.77164	10.1598	2.64626
ASRGL1	0.251616	1.69572	2.2341
ASS1	29.6694	58.516	0.0380207
ASTE1	1.85841	3.15595	2.90914
ASTL	0	0.0385558	0
ASTN1	0	0.00552722	0.774519
ASTN2	1.91949	2.33329	50.1258
ASUN	9.47154	16.5685	11.1894
ASXL1	15.1459	18.4546	18.0287
ASXL2	4.95248	6.61012	9.80865
ASXL3	0	0.287848	0
ASZ1	0	0	1.48437
ATAD1	15.2966	24.2626	14.5041
ATAD2	2.48625	5.59734	10.7322
ATAD2B	1.19486	2.19103	1.79145
ATAD3A	7.95069	23.5058	4.2839
ATAD3B	6.25883	14.5947	1.71941
ATAD3C	0.209629	0.0447801	0.819747
ATAD5	0.14733	4.84502	2.00061
ATAT1	3.00299	4.41815	5.59449
ATCAY	0.0193484	0	0.209436
ATE1	6.08564	8.87104	11.4944
ATF1	6.40795	9.08533	11.3559
ATF2	10.8267	14.7808	24.8372
ATF3	3.29899	100.717	2.51711
ATF4	181.886	539.973	131.978
ATF5	12.7469	14.7728	7.35875
ATF6	11.685	11.8674	13.4485
ATF6B	30.5463	28.6992	27.5979
ATF7	7.26672	12.1254	9.51718
ATF7IP	9.51471	7.9874	26.4491
ATF7IP2	0.656055	0.889783	1.5107
ATG10	1.59449	2.90178	1.45122
ATG12	13.4065	12.0557	4.56638
ATG13	13.7955	13.3103	23.5848
ATG14	5.96847	7.1989	7.3914
ATG16L1	7.99382	11.7885	6.05793
ATG16L2	2.76151	2.83201	2.68047
ATG2A	7.31574	8.18499	11.8234
ATG2B	5.40448	5.06175	5.77127
ATG3	20.1749	34.4556	28.546
ATG4A	4.78218	6.12443	3.53245
ATG4B	15.0766	14.8849	8.01319
ATG4C	3.91756	6.94783	2.90597
ATG4D	4.4476	9.08958	5.53733
ATG5	7.15366	10.0262	6.93545
ATG7	4.37376	5.41797	4.41055
ATG9A	24.5087	25.4798	13.1734
ATG9B	0.0198497	0	0
ATHL1	5.82772	15.0385	5.12921
ATIC	26.9905	59.3466	50.1893
ATL1	4.49188	3.46761	1.34815
ATL2	6.44351	15.3389	8.09272
ATL3	20.1753	17.6133	58.7907
ATM	13.0982	7.69287	12.9399
ATMIN	11.9916	11.2346	14.1523
ATN1	42.3716	45.2326	31.1691
ATOH1	0	0.0943008	0
ATOH7	0.106686	0.198862	0.167643
ATOH8	10.4748	10.5849	4.80755
ATOX1	66.0187	64.8867	107.333
ATP10A	5.28452	4.10287	0.0142926
ATP10B	0	0.00979773	0
ATP10D	40.7285	12.9793	6.35724
ATP11A	2.40328	2.94969	26.1649
ATP11B	16.1314	13.5322	12.9733
ATP11C	15.5993	11.5116	7.48421
ATP12A	0.00923228	0.0213603	0
ATP13A1	16.4246	23.4862	17.8064
ATP13A2	11.2615	14.9597	7.22437
ATP13A3	35.4858	40.1732	171.94
ATP13A4	0.0323869	0	0
ATP13A5	0	0	0
ATP1A1	62.6021	151.092	100.21
ATP1A1OS	1.5019	2.92128	100.458
ATP1A2	1.62152	0.0355317	0.383499
ATP1A3	0.963288	3.89416	0.5856
ATP1A4	0	0	0
ATP1B1	14.5595	14.2258	171.148
ATP1B2	0.140182	0.563818	0.161874
ATP1B3	68.6752	78.4873	39.0751
ATP1B4	0	0	0.14001
ATP2A1	0.227711	0.175142	0.171873
ATP2A2	59.5698	62.5313	57.2158
ATP2A3	0.0417376	0.612516	0.0642457
ATP2B1	12.0146	12.7019	12.773
ATP2B2	0.0190913	0	0
ATP2B3	0.0245197	0	0
ATP2B4	52.4495	33.3485	116.147
ATP2C1	38.4499	34.955	30.9131
ATP2C2	0.0748275	0	0.212849
ATP4A	0	0.0123744	0
ATP4B	0	0	0.052265
ATP5A1	137.957	203.765	200.841
ATP5B	227.189	401.969	293.839
ATP5C1	81.4798	131.554	112.404
ATP5D	30.7253	54.4865	107.6
ATP5E	260.357	394.147	240.449
ATP5EP2	0	0	0
ATP5F1	41.0405	86.267	81.0616
ATP5G1	45.7986	136.438	57.4413
ATP5G2	67.5874	275.013	278.823
ATP5G3	36.6094	73.2897	59.0656
ATP5H	79.8447	171.032	69.8994
ATP5I	81.6941	293.141	303.213
ATP5J	51.3106	92.1332	104.766
ATP5J2	99.9634	181.54	212.752
ATP5J2-PTCD1	1.3691e-05	0.000143258	0.933652
ATP5L	40.1055	76.3082	119.838
ATP5L2	0	0	0.626289
ATP5O	69.8454	225.037	123.419
ATP5S	4.1454	4.93274	5.03808
ATP5SL	12.1555	18.4759	15.9556
ATP6AP1	88.1014	84.7271	60.1455
ATP6AP1L	0.739222	2.51457	2.02231
ATP6AP2	179.08	110.822	49.4557
ATP6V0A1	18.9544	17.4427	15.3484
ATP6V0A2	4.2103	4.75505	5.07386
ATP6V0A4	0.0423584	0	0.256021
ATP6V0B	55.6225	82.9247	59.4376
ATP6V0C	99.2339	126.746	134.854
ATP6V0CP3	0	0	0.189971
ATP6V0D1	51.8892	37.7596	42.6368
ATP6V0D2	0.0489441	0.345648	1.21805
ATP6V0E1	348.925	189.926	191.974
ATP6V0E2	7.86071	13.1819	9.99157
ATP6V1A	37.841	28.793	32.6188
ATP6V1B1	0.137242	0.350685	0.364623
ATP6V1B2	41.9443	28.442	38.4449
ATP6V1C1	13.1206	11.5105	12.602
ATP6V1C2	0.0883041	0.271884	0.0371408
ATP6V1D	40.4732	31.1614	36.0994
ATP6V1E1	93.3641	82.5929	68.5599
ATP6V1E2	0.260154	0.78726	0.348756
ATP6V1F	77.5429	145.354	82.9411
ATP6V1G1	59.0029	64.8982	54.6417
ATP6V1G2	2.18203	1.9664	1.19931
ATP6V1G2-DDX39B	7.55059e-06	1.44557	1.58063
ATP6V1G3	0	0	0
ATP6V1H	38.2489	25.3037	34.7169
ATP7A	4.40793	3.00642	3.28323
ATP7B	2.22871	4.2078	5.92187
ATP8A1	0.139766	0.582263	0.67881
ATP8A2	0	0.220454	0
ATP8B1	26.7839	8.16128	19.7755
ATP8B2	33.92	34.6508	13.8065
ATP8B3	0.260906	0.276239	1.21103
ATP8B4	0.0907221	0.0559703	1.03904
ATP8B5P	0.0136035	0.0153769	0.436899
ATP9A	17.0394	11.0188	11.5035
ATP9B	3.53765	2.8252	4.58426
ATPAF1	13.3521	27.0381	21.098
ATPAF1-AS1	0.0428047	0.112872	0.252238
ATPAF2	5.29122	9.39449	5.02166
ATPBD4	1.90305	3.75721	1.8809
ATPIF1	77.9898	129.696	78.3435
ATR	5.22314	5.38167	7.80994
ATRIP	1.70383	6.3372	2.55714
ATRN	17.3919	18.8896	26.1625
ATRNL1	0.219185	0.611369	11.6291
ATRX	10.7233	8.67496	18.7215
ATXN1	12.9155	6.51417	2.90612
ATXN10	40.4629	47.0699	56.8112
ATXN1L	5.82887	6.55081	12.1335
ATXN2	11.9721	14.3299	23.7742
ATXN2L	19.0783	54.3716	25.0821
ATXN3	1.86297	2.57599	4.71334
ATXN3L	0	0	0
ATXN7	4.45325	6.3983	7.43996
ATXN7L1	2.00908	1.84013	2.41002
ATXN7L2	1.29608	5.23772	0.741117
ATXN7L3	15.8099	22.9313	10.7641
ATXN7L3B	22.1564	36.4731	23.67
ATXN8OS	0	0	0
AUH	3.58235	4.60356	7.29857
AUP1	31.1604	58.9033	45.4602
AURKA	1.05042	13.4043	7.51101
AURKAIP1	32.9399	68.929	44.053
AURKAPS1	0.126527	0.721461	0.550993
AURKB	0.318682	23.6602	4.1304
AURKC	0.383052	0.92595	0
AUTS2	1.77887	4.38529	8.33325
AVEN	15.3702	9.60461	2.90977
AVIL	0.764318	0.226643	0.677323
AVL9	7.33339	9.14759	14.0517
AVP	0	0	0
AVPI1	7.18195	21.5189	15.824
AVPR1A	0	0.0527674	0
AVPR1B	0	0	0
AVPR2	0	0.0297455	0.0509196
AWAT1	0	0.0700141	0.229146
AWAT2	0	0	0
AXDND1	0.202667	0.0470159	0
AXIN1	4.7985	11.8334	6.50457
AXIN2	0.936519	1.90783	0.451002
AXL	90.4129	46.0786	120.435
AZGP1	0.0232542	0.0299187	1.92232
AZGP1P1	0	0	0
AZI1	1.97395	7.82066	3.11565
AZI2	16.5065	27.2507	11.6345
AZIN1	38.8186	35.3151	32.1045
AZU1	0.0499951	0	0
B2M	2799	1489.6	222.438
B3GALNT1	7.94298	4.3644	3.82872
B3GALNT2	9.13564	11.1104	9.11932
B3GALT1	0.0172613	0.328917	0.960735
B3GALT2	1.49227	0.894772	0.384057
B3GALT4	1.00151	0.305965	0.738014
B3GALT5	0.0615633	0.0157083	0.175314
B3GALT6	10.8797	14.4676	5.16065
B3GALTL	1.8171	2.59426	3.99411
B3GAT1	0.0415611	0.0369993	1.22596
B3GAT2	0.811629	1.44105	0.574767
B3GAT3	12.6197	20.5073	21.7976
B3GNT1	17.9387	24.9884	21.3537
B3GNT2	13.6926	8.23909	6.20259
B3GNT3	0	0.0336697	0.644111
B3GNT4	0.251401	0.487827	0.540188
B3GNT5	0	3.95555	0.740318
B3GNT6	0	0	0.218866
B3GNT7	0.0910792	0.0517409	0.0778201
B3GNT8	0.447807	0.66165	0.0388177
B3GNT9	16.9152	12.3384	10.873
B3GNTL1	1.50233	2.59149	1.14058
B4GALNT1	1.70349	2.50057	0.0781666
B4GALNT2	0	0	0
B4GALNT3	0.16901	2.51163	0.0995752
B4GALNT4	1.89894	9.53633	3.26207
B4GALT1	71.5961	72.6064	34.3673
B4GALT2	40.3921	41.7439	13.8455
B4GALT3	8.34172	23.6879	8.84814
B4GALT4	11.3453	16.5353	15.5086
B4GALT5	48.6617	20.8195	15.1562
B4GALT6	1.04947	3.75087	1.73462
B4GALT7	16.2154	17.6872	8.06489
B7H6	1.83248	4.4005	9.34809
B9D1	7.59375	18.4375	14.0827
B9D2	2.62558	2.23483	1.77704
BAALC	0.0597042	0.196976	0.16023
BAAT	0.047784	0.053044	0.52267
BABAM1	30.2112	36.431	23.9615
BACE1	28.9391	11.6714	28.7198
BACE1-AS	0.63805	0.557025	3.52955
BACE2	44.8433	20.5504	27.8217
BACH1	9.38111	12.739	16.9937
BACH2	0.00406176	0.637159	0.370138
BAD	31.8454	35.5486	18.7633
BAG1	5.57336	9.47509	12.5023
BAG2	21.7113	27.8719	9.38883
BAG3	37.7422	28.0623	23.318
BAG4	6.8169	9.28568	7.44238
BAG5	9.22995	9.77687	14.6188
BAG6	38.7911	73.1323	62.1722
BAGE	0	0	0.370222
BAGE2	0	0	0
BAGE4	0	0	0.109023
BAGE5	0	0	0
BAHCC1	3.28686	6.17593	1.51364
BAHD1	7.08586	7.12853	2.75945
BAI1	0.038776	1.38557	0.031326
BAI2	4.95135	4.60585	0.992766
BAI3	0	0.533948	0.0211057
BAIAP2	11.1764	11.3404	27.9116
BAIAP2L1	4.28709	10.1757	4.69768
BAIAP2L2	0.134315	0.353929	0.170488
BAIAP3	0.114483	0.625362	0.164746
BAK1	9.90517	16.6637	5.96069
BAMBI	117.435	40.0738	39.5941
BANF1	40.2435	80.7799	84.3542
BANF2	0	0	0
BANK1	0.0588073	0.0889617	0.0324735
BANP	2.09223	5.02176	3.52345
BAP1	14.5913	34.8669	15.3319
BARD1	0.507902	3.91577	5.7435
BARHL1	0	0.152378	0
BARHL2	0	0.126873	0
BARX1	0.118247	9.42728	0
BARX2	0	2.29551	0.140597
BASP1	106.232	52.0463	22.1209
BASP1P1	0	0	0.0477737
BATF	0	0	0
BATF2	0.72074	0.817806	0.642207
BATF3	0.0697259	5.28832	0.191708
BAX	60.2937	72.222	64.0316
BAZ1A	4.36943	12.2521	9.32514
BAZ1B	15.1797	23.5229	22.73
BAZ2A	10.9024	20.8074	20.3078
BAZ2B	2.46071	1.92493	8.49063
BBC3	5.33865	7.47856	3.05151
BBIP1	8.98088	10.5989	11.5125
BBOX1	0	0	0.258761
BBS1	10.8637	7.53968	15.8691
BBS10	7.2477	6.63747	9.36127
BBS12	1.94693	1.87213	1.85864
BBS2	16.2937	12.1655	13.6798
BBS4	13.7661	12.4534	4.63287
BBS5	5.22354	8.01008	11.2617
BBS7	5.31399	11.9916	8.20648
BBS9	4.38785	5.29559	2.60343
BBX	18.442	15.2306	16.1837
BCAM	18.892	11.929	28.5703
BCAN	0.0136114	0	0.908738
BCAP29	8.1986	8.15326	3.45769
BCAP31	162.695	114.017	86.9034
BCAR1	32.9645	23.6788	26.5551
BCAR3	22.1506	8.01474	15.1286
BCAR4	0	0	0
BCAS1	0	0	0.0937998
BCAS2	18.208	44.997	22.7333
BCAS3	8.77838	7.45741	6.96427
BCAS4	7.36604	6.34817	7.609
BCAT1	18.7226	25.3007	15.3457
BCAT2	12.4137	22.9682	12.1942
BCCIP	14.9839	47.6634	23.9804
BCDIN3D	1.76688	2.03029	1.6452
BCHE	0.0735867	1.19057	0
BCKDHA	8.03764	15.6568	17.2523
BCKDHB	8.3839	11.3375	17.0416
BCKDK	17.6456	32.2516	27.0864
BCL10	7.03579	8.97975	5.38875
BCL11A	0.00724926	1.10445	0
BCL11B	0	0	0.180401
BCL2	0.145129	1.60507	1.78197
BCL2A1	0.161703	0.050089	0
BCL2L1	44.59	32.6787	71.9555
BCL2L10	0	0	0
BCL2L11	0.709046	3.59274	5.21827
BCL2L12	4.20214	16.1455	4.18599
BCL2L13	44.7486	28.3159	46.3261
BCL2L14	0.0857776	0	0.0952813
BCL2L15	0.00836366	0.0362722	0.243264
BCL2L2	30.4586	15.0502	6.91493
BCL2L2-PABPN1	25.9974	35.4475	38.4795
BCL3	9.58991	9.54819	5.40453
BCL6	17.3658	14.1671	13.0056
BCL6B	0	1.6056	0.0257881
BCL7A	1.13729	9.60508	3.08528
BCL7B	20.5818	21.7235	16.1044
BCL7C	14.7251	36.4814	14.7503
BCL9	2.59738	5.42914	3.93852
BCL9L	20.4253	14.1417	41.7629
BCLAF1	22.6683	45.407	37.9474
BCMO1	0	0.0968549	0.15461
BCO2	0.0709328	0.195875	4.75042
BCOR	5.19057	20.2219	10.2645
BCORL1	2.72597	4.43158	2.955
BCORP1	0	0	0.124362
BCR	10.5572	20.197	9.76064
BCRP2	2.49128	2.31697	0.450638
BCRP3	0.0279899	0.106885	0
BCS1L	7.34227	19.1494	5.56293
BCYRN1	1.02854	7.47627	656.603
BDAG1	0.474335	0.736183	0.496148
BDH1	1.35335	0.398454	2.71868
BDH2	22.7378	11.7483	24.3641
BDKRB1	52.8566	24.4076	17.3467
BDKRB2	1.92872	6.77978	1.30828
BDNF	30.2123	19.3445	32.428
BDNF-AS1	0.538671	1.14233	3.07562
BDP1	2.93187	4.94461	7.98735
BEAN1	0.0556584	0.096711	0.275262
BECN1	31.7368	28.9767	22.2959
BEGAIN	0.01651	0.485409	3.26866
BEND2	0	0	0.713793
BEND3	0.487746	2.15022	1.37815
BEND4	0	2.09842	0
BEND5	0	0.129312	0.939979
BEND6	0.798052	1.19563	0.32554
BEND7	2.25851	3.12877	4.79116
BEST1	1.34181	1.17474	0.675974
BEST2	0	0.056939	0
BEST3	0.0905372	0	2.26105
BEST4	0.115217	0.0912561	0
BET1	9.85202	9.35261	2.82351
BET1L	26.376	27.9542	25.0433
BET3L	0.698022	0.0857693	0
BEX1	1.27758	15.1622	91.5974
BEX2	0.189028	23.3263	9.99286
BEX4	29.0245	49.8979	31.451
BEX5	0.181105	5.50897	0
BFAR	14.4957	22.2783	12.2967
BFSP1	2.72972	1.72961	0.970433
BFSP2	0	0	0.0413362
BGLAP	3.52372e-18	0.242424	2.27131e-19
BGN	141.292	189.722	0.112915
BHLHA15	0.189969	0.492704	0.257647
BHLHA9	0	0	0
BHLHB9	2.01435	3.03356	2.09328
BHLHE22	0	0.0435553	0
BHLHE23	0	0	0
BHLHE40	6.43951	111.108	30.3551
BHLHE41	20.9621	3.89245	28.4715
BHMT	0.0132122	0	0
BHMT2	0.22047	3.49386	1.73742
BICC1	14.224	13.3683	31.7046
BICD1	3.62028	2.53025	5.8237
BICD2	16.8352	16.0059	10.2807
BID	11.1483	13.9275	6.34785
BIK	0	0.28733	0.547714
BIN1	9.62292	14.743	11.7733
BIN2	0	0	0
BIN3	5.44566	6.83495	4.37113
BIRC2	22.3069	20.1793	17.0274
BIRC3	1.16551	1.4762	1.0537
BIRC5	0.319754	8.76699	4.53511
BIRC6	10.1918	7.83626	22.4275
BIRC7	0	0	0
BIRC8	0	0	0
BIVM	9.92603	6.19635	8.64072
BIVM-ERCC5	0.225343	1.1624	8.95518
BK250D10.8	0.0274981	0.916686	0.28201
BLCAP	48.4102	30.2144	19.5334
BLID	0.0459205	0	0
BLK	0	0	0.0280117
BLM	0.0524469	7.37939	0.899208
BLMH	7.51301	20.3498	9.31834
BLNK	0	0	0
BLOC1S1	27.5106	46.1492	37.1653
BLOC1S1-RDH5	0.77584	1.4528	2.38151
BLOC1S2	17.5153	20.4384	9.871
BLOC1S3	3.59801	5.08666	5.70215
BLVRA	18.0158	23.2905	12.1409
BLVRB	14.6584	28.8563	30.5434
BLZF1	9.11265	10.7019	8.83071
BMF	0.320105	0.46553	0.698897
BMI1	19.3885	30.019	4.03387
BMP1	39.35	55.948	29.008
BMP10	0	0	0
BMP15	0	0	0
BMP2	0.147362	0.709877	2.33404
BMP2K	2.81419	3.88497	10.3112
BMP3	3.21543	0.0563464	0.420897
BMP4	32.0844	29.3314	85.4977
BMP5	0	0.475956	0
BMP6	0.194647	1.94371	5.89026
BMP7	0	5.24568	0.169724
BMP8A	0.207426	0.360094	0.806884
BMP8B	0.0737963	0.701544	1.2497
BMPER	3.96663	3.35059	31.5618
BMPR1A	15.3065	12.052	24.8487
BMPR1B	0.282315	0.657576	0.620833
BMPR2	15.0297	9.47304	19.3815
BMS1	4.9817	12.1112	10.0699
BMS1P1	2.34938	0.514027	0.247552
BMS1P1	1.84875	0.31049	0.0925815
BMS1P4	1.54137	1.85163	3.12839
BMX	0	0.0589883	0
BNC1	3.8989	2.98437	0.019185
BNC2	2.67406	1.79617	9.12814
BNIP1	3.31054	11.5588	3.53281
BNIP2	24.935	24.0555	26.5809
BNIP3	42.3847	82.8683	127.424
BNIP3L	61.4844	48.3867	89.3238
BNIPL	0.0650548	0.0189746	0.484906
BOC	0.344996	2.48243	6.74987
BOD1	12.378	29.4561	14.1534
BOD1L	5.99878	7.45248	13.4658
BOD1P	0	0	0
BOK	24.6262	12.9003	20.5073
BOK-AS1	0.109599	0	0.195582
BOLA1	4.59012	16.369	3.33923
BOLA2	0	0	0
BOLA2B	0	0	0
BOLA3	12.205	45.9345	13.086
BOLA3-AS1	1.24825	3.26067	7.70735
BOLL	0	0.0346224	0
BOP1	14.0497	36.2298	9.09634
BORA	0.565742	2.27048	1.95352
BPESC1	0	0	0
BPGM	34.9406	51.4454	3.33898
BPHL	3.18313	6.88716	4.63817
BPI	0.111709	0.0444155	0
BPIFA1	0	0	17.8661
BPIFA2	0	0	0
BPIFA3	0	0	0
BPIFA4P	0	0	0
BPIFB1	0	0	2.84912
BPIFB2	0	0	0.144582
BPIFB3	0	0	0.39378
BPIFB4	0	0	0.204271
BPIFB6	0	0	0
BPIFC	0	0	0
BPNT1	10.758	17.5168	13.9605
BPTF	6.37086	10.3697	20.5335
BPY2B	0	0	0
BPY2B	0	0	0
BPY2B	0	0	0
BRAF	2.80247	4.00316	8.11264
BRAP	5.44506	6.47725	7.13347
BRAT1	9.2339	18.4686	4.25328
BRCA1	0.767195	9.22195	3.75864
BRCA2	0.117617	1.55979	1.74763
BRCC3	5.94718	10.6368	12.009
BRD1	6.59617	13.8642	7.44571
BRD2	43.5426	100.947	48.2754
BRD3	6.4909	11.4995	11.292
BRD4	9.66888	24.9563	16.8242
BRD7	12.7278	19.1004	24.208
BRD7P3	0	0.0697617	0.139008
BRD8	10.1793	21.2721	21.4788
BRD9	6.54575	12.767	8.5255
BRDT	0	0	0
BRE	26.8792	27.8059	19.1736
BREA2	0.385004	0.248322	0.189901
BRF1	5.66631	9.5313	5.59004
BRF2	7.6231	6.04406	4.15149
BRI3	58.8651	129.214	92.4744
BRI3BP	1.38131	8.39555	7.70761
BRIP1	1.03021	3.98491	3.18149
BRIX1	11.8091	46.391	14.5113
BRK1	121.957	131.981	109.741
BRMS1	11.2976	20.8232	20.7495
BRMS1L	5.16403	12.7207	8.29647
BROX	12.004	13.6771	28.2692
BRP44	35.4499	18.2736	9.80775
BRP44L	16.229	32.0459	6.83524
BRPF1	3.85806	9.79711	4.87398
BRPF3	9.3238	7.96895	8.40483
BRS3	0	0	0.25283
BRSK1	5.2613	6.00787	2.85436
BRSK2	0.59798	7.93789	1.55285
BRWD1	9.55755	13.207	15.8731
BRWD1-IT2	0.139039	0.387623	0
BRWD3	1.01408	3.83489	4.75195
BSCL2	20.993	6.88451	9.93098
BSDC1	34.454	32.2506	13.1258
BSG	387.685	400.821	396.793
BSN	0.0396161	0.699594	0.129487
BSN-AS2	0.0123871	0	0
BSND	0	0	0
BSPH1	0	0	0
BSPRY	0.0160943	0.284991	0.0743028
BST1	54.8868	17.7288	0.0631782
BST2	62.2152	50.3365	8.52313
BSX	0	0	0
BTAF1	9.61672	14.9057	10.7689
BTBD1	37.0312	40.6392	30.8715
BTBD10	13.3375	11.4247	20.1665
BTBD11	1.35043	1.20169	2.61686
BTBD16	0	0.0425588	0
BTBD17	0	0	0
BTBD18	0	0.0350386	0.539117
BTBD19	12.8019	5.51473	7.00383
BTBD2	23.7484	30.9223	32.2467
BTBD3	14.7102	21.5266	17.1816
BTBD6	16.4579	23.6138	12.5435
BTBD7	6.95667	7.1568	11.9532
BTBD8	0.483211	0.363864	1.8982
BTBD9	3.95426	2.45655	2.70716
BTC	0.0902762	0.803469	2.78343
BTD	11.2134	8.63471	6.38875
BTF3	135.712	360.092	445.457
BTF3L4	12.1132	20.83	16.1108
BTF3P11	0	0	0.209835
BTG1	9.87646	21.0457	14.5924
BTG2	6.5159	46.1869	12.7486
BTG3	5.52606	30.2058	14.3167
BTG4	0.0372491	0	0.440201
BTK	0	0.0722848	0
BTLA	0	0.0134141	0.124564
BTN1A1	0	0	0
BTN2A1	10.3061	16.6723	4.59756
BTN2A2	4.75277	6.92827	4.39558
BTN2A3P	0.87768	1.28133	0.630237
BTN3A1	7.4473	5.01879	2.5786
BTN3A2	8.54124	3.92667	3.41688
BTN3A3	8.69989	6.15227	1.95696
BTNL2	0	0	0
BTNL3	0	0	0
BTNL8	0	0	0.0524419
BTNL9	0	1.20328	0.0461667
BTRC	7.19092	6.63497	8.06864
BUB1	0.664394	15.2409	7.3883
BUB1B	0.31237	10.4458	2.94568
BUB3	32.2457	73.6762	57.2919
BUD13	2.30276	7.35501	7.18783
BUD31	14.3765	29.5888	13.4781
BVES	1.72113	2.14891	1.6862
BVES-AS1	0.0413121	0	0
BYSL	7.95612	23.9671	7.37204
BZRAP1	0.0343923	0.059824	1.29846
BZW1	80.4547	120.076	65.1981
BZW2	10.9377	35.121	26.4912
C10orf10	37.404	68.3181	1.46538
C10orf103	0.0438837	0.177318	0.104153
C10orf105	0.0473602	0.0742417	0
C10orf107	0.741022	0.385793	0.22293
C10orf108	0.400331	0	1.26515
C10orf11	0.596355	0.891564	5.5122
C10orf111	0.342891	0.222509	0.671457
C10orf113	0	0	0.861282
C10orf114	1.04212	0.783573	3.5932
C10orf116	153.987	110.878	1.082
C10orf118	3.16329	4.07389	5.98232
C10orf12	1.23889	2.70134	4.40542
C10orf120	0	0	0
C10orf122	0	0.0949998	0
C10orf125	2.93808	17.3662	0
C10orf128	0	0	0
C10orf129	0	0	0
C10orf131	0.0291064	0.068723	0.900686
C10orf136	0	0	0
C10orf137	2.40333	8.92634	3.25757
C10orf140	0.0310079	0.216847	0.66746
C10orf2	2.50852	11.6502	6.40768
C10orf25	0.736179	0.437337	1.96892
C10orf26	21.2838	16.9282	9.44763
C10orf27	0	0	0
C10orf28	3.61535	4.69725	2.95883
C10orf32	16.7571	10.6512	5.64368
C10orf32-AS3MT	1.46966e-06	1.45359e-05	3.70844
C10orf35	2.4012	8.05433	4.26515
C10orf40	0	0	0
C10orf46	8.56803	12.963	14.1605
C10orf47	1.1809	7.14849	1.28485
C10orf53	0	0	0
C10orf54	42.278	11.5288	11.6557
C10orf55	0.0163372	0.0733046	0.117948
C10orf58	0.110546	5.89016	25.6124
C10orf62	0.0529337	0.0663165	0.498179
C10orf67	0	0.0423629	3.32557
C10orf68	0.126493	0.0589751	0.0485511
C10orf71	0	0	0.143877
C10orf76	6.33072	6.94157	5.79772
C10orf81	0.123831	0.10449	0.0270964
C10orf82	0	0.0440707	0
C10orf88	3.92224	5.25049	1.86275
C10orf90	0.0222337	0	0.079385
C10orf91	0	0	0
C10orf95	0.11991	1.66978	0.84332
C10orf96	0	0	0.218849
C10orf99	0	0	0
C11orf1	4.19279	8.78743	10.4106
C11orf10	89.3373	265.733	229.959
C11orf16	0.0172773	0	0.0366929
C11orf2	10.7399	30.5165	40.7863
C11orf20	0	0	0.106512
C11orf21	0	0	0.0630975
C11orf24	44.7941	28.1695	10.0551
C11orf30	2.50978	4.63512	9.06956
C11orf31	18.0402	29.2167	38.1052
C11orf34	0.0223658	0.0537071	0
C11orf35	0.709516	0.559647	2.36613
C11orf36	0	0	0
C11orf40	0	0	0
C11orf41	2.05403	1.68588	0.0149363
C11orf42	0	0.0863733	0.137358
C11orf45	0.256882	0.458207	1.9736
C11orf46	36.403	16.5393	17.6236
C11orf48	7.39116	16.5087	10.3813
C11orf49	11.1186	12.4714	17.6878
C11orf51	9.87835	14.343	46.8975
C11orf52	0.398117	0.272721	0.605365
C11orf53	0	0	0
C11orf54	3.71103	4.1531	11.7593
C11orf57	6.51732	14.8896	21.8601
C11orf58	37.1167	46.6998	59.6956
C11orf61	1.50173	2.64585	2.71693
C11orf63	1.75592	2.28668	4.87055
C11orf65	0.123732	0.382831	0
C11orf67	22.9633	21.3714	24.7332
C11orf68	44.6979	33.8591	45.5866
C11orf70	3.24442	3.03181	3.52612
C11orf71	1.60699	4.23476	8.245
C11orf73	14.7032	27.2331	22.7851
C11orf74	5.34832	13.6954	28.4633
C11orf75	3.07552	7.04657	3.3218
C11orf80	1.50819	1.56493	3.02643
C11orf82	0.202456	4.68922	1.06263
C11orf83	2.58639	6.85515	6.55207
C11orf84	6.07066	16.2853	7.10371
C11orf85	0	0	0
C11orf86	0	0	0
C11orf87	1.04116	0.55417	0.214042
C11orf88	0	0	0.133873
C11orf9	0.0721847	1.71004	126.453
C11orf91	0.707833	0.871246	0.152295
C11orf92	0	0	0.707837
C11orf93	0	0.0697464	0.134351
C11orf94	0.138703	0	0
C11orf95	6.1652	8.47394	3.78259
C11orf96	1.42625	22.067	0
C12orf10	11.6375	29.5326	19.1757
C12orf12	0	0	0
C12orf23	47.6872	44.1892	30.556
C12orf26	1.11936	2.43194	1.31112
C12orf29	4.24589	8.43962	4.04774
C12orf32	7.15279	16.9939	10.8547
C12orf33	0.0211497	0.0480324	0.0563647
C12orf34	0.33958	1.03947	0.101527
C12orf35	3.43239	3.29397	3.05144
C12orf36	0	0	0.0372903
C12orf37	0	0	0
C12orf39	4.008	13.8805	0.167779
C12orf4	5.14867	7.84225	5.58886
C12orf40	0	0	0
C12orf42	0	0	0
C12orf43	4.27161	7.68965	3.686
C12orf44	21.0324	30.594	8.56004
C12orf45	2.64566	16.9951	6.33131
C12orf47	3.05376	5.88555	2.83586
C12orf49	10.411	10.3978	19.1797
C12orf5	6.87257	4.26369	2.75754
C12orf50	0	0	0
C12orf51	5.29025	5.47143	6.57561
C12orf52	8.86405	16.7916	6.49876
C12orf53	1.16929	1.07016	3.48992
C12orf54	0.0322559	0	0
C12orf56	0	0	0
C12orf57	52.9634	75.7917	83.5792
C12orf59	0	0	0.263085
C12orf60	0.588662	1.33475	0.124573
C12orf61	1.09463	0.430659	1.00174
C12orf65	4.83833	7.66341	5.3403
C12orf66	1.15679	2.40058	1.19066
C12orf68	0.0701401	0.683228	0.0329248
C12orf69	0.425398	1.17548	0
C12orf70	0.0477803	0.0586999	0.0753479
C12orf71	0	0	0
C12orf73	2.77041	5.22629	2.89776
C12orf74	0	0	0
C12orf75	236.57	44.4822	29.1197
C12orf76	1.42393	2.42816	0.922426
C12orf77	0	0	0.368227
C13orf15	0.0666807	1.02339	0.0893268
C13orf33	1.37634	83.7097	0
C13orf35	0	0	0
C14orf1	18.9029	23.7963	18.957
C14orf101	3.95984	4.01527	3.97764
C14orf102	2.59941	5.13271	3.97576
C14orf105	0	0	0.181163
C14orf109	5.19652	14.0086	5.14792
C14orf118	5.93129	6.35951	9.49807
C14orf119	16.6566	17.4934	23.256
C14orf126	9.15974	7.8146	5.79982
C14orf129	17.6354	13.1994	9.30617
C14orf132	6.85802	5.41109	8.16303
C14orf133	5.93443	10.08	7.8208
C14orf135	18.406	15.1211	22.948
C14orf142	4.37104	7.72399	5.2134
C14orf149	9.50529	12.5735	8.05572
C14orf159	7.29083	4.98636	11.2704
C14orf162	0	0.19488	0
C14orf165	0	0	0.355664
C14orf166	62.9542	123.631	70.3143
C14orf166B	0	0	0
C14orf167	3.21317	4.59912	5.00081
C14orf169	4.27093	2.84673	3.97133
C14orf176	0.259083	0.336608	0.323716
C14orf177	0	0	0
C14orf178	0.0595746	0	1.83371
C14orf180	0	0	0
C14orf182	0.0742875	0.0555497	0.155223
C14orf183	0.0339249	0	0
C14orf2	41.6468	95.8961	83.3217
C14orf21	9.67323	12.453	7.99012
C14orf23	0	0.239465	0.958936
C14orf28	2.49765	2.28985	1.99672
C14orf37	5.53813	2.19573	1.34955
C14orf38	0.0671708	0.0595793	0
C14orf39	0.0132397	0.130077	0
C14orf43	4.466	10.5485	12.2185
C14orf45	1.84643	2.34993	1.30926
C14orf49	2.24546	2.02232	0.742066
C14orf55	0.0257051	0.0570085	0.0412992
C14orf64	0	0	0.865478
C14orf79	4.3441	4.81363	2.40056
C14orf80	0.572044	9.61527	1.1955
C14orf93	1.20112	2.52572	3.75947
C15orf17	17.4911	13.3255	11.1347
C15orf2	0	0	0.56003
C15orf23	3.1504	11.8306	9.54384
C15orf24	72.7823	68.1118	20.5491
C15orf26	0	0	0
C15orf27	0.0151137	0.588702	0.112572
C15orf29	6.59587	8.05455	1.06052
C15orf32	0	0	0
C15orf33	0.463795	0.566872	0.306069
C15orf34	0.229996	0.462083	1.02303
C15orf37	2.91854	1.9855	0.629138
C15orf38	3.26913	8.52406	10.4976
C15orf38-AP3S2	1.4467	2.81714	1.01121
C15orf39	1.61693	13.1157	2.34762
C15orf40	9.75632	12.3203	18.255
C15orf41	3.75707	5.9512	3.0155
C15orf42	0.341736	6.32447	1.56082
C15orf43	0	0	0
C15orf44	9.65822	24.888	14.241
C15orf48	0	3.82184	0
C15orf5	0	0.0556561	0.252098
C15orf50	0	0	0
C15orf52	30.4196	5.42983	23.0663
C15orf53	0	0	0
C15orf54	0.44281	0.0267137	0.248341
C15orf55	0	0	0
C15orf56	0	0	0
C15orf57	6.77586	5.50813	2.89517
C15orf58	0.796662	1.57638	1.78474
C15orf59	1.92798	5.76623	0.830986
C15orf60	0	0	0
C15orf61	2.8117	7.4864	2.84147
C15orf62	0.557743	0.459251	0.0770301
C15orf63	12.0062	29.3542	2.68769e-06
C16orf11	0	0.421968	0
C16orf13	18.2394	39.3439	49.0885
C16orf3	0.222849	0.68479	0.476932
C16orf42	18.828	33.4388	22.1129
C16orf45	28.8503	10.6501	6.67653
C16orf46	0.491352	0.523732	0.918989
C16orf48	2.94469	7.49387	4.23388
C16orf5	13.3905	14.8463	22.8985
C16orf52	4.24984	4.62363	1.8562
C16orf53	3.34687	13.6979	3.48947
C16orf54	0	0	0.191398
C16orf55	1.07135	1.93565	1.34689
C16orf57	18.9977	20.5361	13.1656
[truncated: 21,629 more rows]

## Sheet: ORs
tracking_id	RPE1	RPE2	RPE3
OR10A2	0	0	0
OR10A3	0.0522748	0	0
OR10A4	0	0	0
OR10A5	0	0	0
OR10A6	0.102943	0.313998	0
OR10A7	0	0	0
OR10AD1	0	0.0617296	0
OR10AG1	0	0	0
OR10C1	0	0	0
OR10G2	0	0	0
OR10G3	0	0	0
OR10G4	0	0	0
OR10G7	0	0	0
OR10G8	0	0	0
OR10G9	0	0	0
OR10H1	0	0	0
OR10H2	0	0	0
OR10H3	0	0	0
OR10H4	0	0	0
OR10H5	0	0	0
OR10J1	0	0	0
OR10J3	0	0	0.156336
OR10J5	0	0	0
OR10K1	0	0	0
OR10K2	0	0	0
OR10P1	0	0.127069	0
OR10Q1	0	0	0
OR10R2	0	0	0
OR10S1	0	0	0
OR10T2	0	0	0
OR10V1	0	0	1.06668
OR10V2P	0	0	0.415499
OR10W1	0	0	0
OR10X1	0	0	0
OR10Z1	0	0	0
OR11A1	0	0	1.65687
OR11G2	0	0	0
OR11H1	0	0	0
OR11H12	0	0.0578634	0
OR11H2	0	0	0
OR11H4	0	0	0
OR11H6	0	0.0615116	0
OR11L1	0	0	0.165798
OR12D2	0	0	0
OR12D3	0	0.0276547	0
OR13A1	0	0	0
OR13C2	0.0964383	0	0
OR13C3	0	0	0
OR13C4	0.0481686	0	0
OR13C5	0.0968421	0	0
OR13C8	0	0	0
OR13C9	0	0	0
OR13D1	0	0	0.761906
OR13F1	0	0	0
OR13G1	0	0	0.376885
OR13H1	0	0	0
OR13J1	0.0473132	0	0
OR14A16	0	0	0
OR14C36	0	0	0
OR14I1	0	0	0
OR14J1	0	0	0
OR1A1	0	0	0
OR1A2	0	0	0
OR1B1	0	0	0
OR1C1	0	0	0
OR1D2	0	0	0
OR1D4	0	0	0
OR1D5	0	0	0
OR1E1	0	0	0
OR1E2	0	0	0
OR1F1	0.0928908	0.183887	0
OR1F2P	0.0431399	0	0
OR1G1	0	0	0
OR1I1	0	0	0
OR1J1	0	0	0
OR1J2	0	0	0
OR1J4	0	0	0
OR1K1	0	0.134415	0
OR1L1	0	0	0
OR1L3	0	0	0
OR1L4	0	0	0
OR1L6	0	0	0
OR1L8	0.0467357	0.121373	0
OR1M1	0	0	0
OR1N1	0	0	0
OR1N2	0	0	0
OR1Q1	0	0	0
OR1S1	0	0	0
OR1S2	0	0	0
OR2A1	0.269314	0	0.126454
OR2A1	0.147742	0	0
OR2A12	0	0	0.199597
OR2A14	0	0	0
OR2A2	0	0	0.444577
OR2A20P	0	0	0
OR2A20P	0	0	0
OR2A25	0	0	0
OR2A4	0	0	0
OR2A5	0	0	0
OR2A7	1.33681e-10	0	0
OR2A9P	0	0	0
OR2A9P	0	0	0
OR2AE1	0	0	1.1404
OR2AG1	0	0	0
OR2AG2	0	0	0
OR2AK2	0	0	0
OR2AT4	0	0	0.149852
OR2B11	0	0	0
OR2B2	0	0	0
OR2B3	0	0	0
OR2B6	0	0.185248	0
OR2C1	0.0428895	0	0
OR2C3	0	0	0
OR2D2	0.0499051	0	0
OR2D3	0	0	0
OR2F1	0	0	0
OR2F2	0	0	0
OR2G2	0	0	0
OR2G3	0	0	0
OR2G6	0	0	0
OR2H1	0	0.0150154	0
OR2H2	0.0381297	0	0
OR2J2	0	0	0
OR2J3	0	0	0
OR2K2	0.049623	0	0
OR2L13	0	0	0
OR2L1P	0	0	0
OR2L2	0	0	0
OR2L3	0	0	0
OR2L8	0	0	0
OR2M1P	0	0	0
OR2M2	0	0	0
OR2M3	0	0	0
OR2M4	0	0	0
OR2M5	0	0	0
OR2M7	0	0	0
OR2S2	0	0	0
OR2T1	0	0	0
OR2T10	0	0	0
OR2T11	0	0	0
OR2T12	0	0	0
OR2T2	0	0	0
OR2T27	0	0	0
OR2T29	0	0	0
OR2T3	0	0	0
OR2T33	0	0	0
OR2T34	0	0	0
OR2T35	0	0	0
OR2T4	0	0	0
OR2T5	0	0	0
OR2T6	0	0	0
OR2T8	0	0	0
OR2V2	0	0	0
OR2W1	0	0	0
OR2W3	0	0.520456	4.72026
OR2W5	0	0	0
OR2Y1	0	0	0
OR2Z1	0	0	0
OR3A1	0	0	0
OR3A2	0	0	0
OR3A3	0	0	0
OR3A4P	0	0	0
OR4A15	0	0	0
OR4A16	0	0	0
OR4A47	0	0	0
OR4A5	0	0	0
OR4B1	0	0	0
OR4C11	0	0	0
OR4C12	0	0	0
OR4C13	0	0	0
OR4C15	0	0	0
OR4C16	0	0	0
OR4C3	0	0	0
OR4C45	0	0	0
OR4C46	0	0	0
OR4C6	0	0	0
OR4D1	0	0	0
OR4D10	0	0	0
OR4D11	0	0	0
OR4D2	0	0	0
OR4D5	0	0	0
OR4D6	0	0	0
OR4D9	0	0	0
OR4E2	0	0	0
OR4F15	0	0	0
OR4F16	0	0	0
OR4F17	0	0	0
OR4F21	0	0.127768	0
OR4F29	0	0	0
OR4F29	0	0	0
OR4F4	0	0	0
OR4F5	0	0	0
OR4F6	0	0	0
OR4K1	0	0	0.221451
OR4K13	0	0	0
OR4K14	0	0	0
OR4K15	0	0	0
OR4K17	0	0	0
OR4K2	0	0	0
OR4K5	0	0	0
OR4L1	0	0	0
OR4M1	0	0	0
OR4M2	0	0	0
OR4N2	0	0	0
OR4N3P	0	0	0
OR4N4	0	0	0
OR4N5	0	0	0
OR4P4	0	0	0
OR4Q3	0	0	0
OR4S1	0	0	0
OR4S2	0	0	0
OR4X1	0	0	0
OR4X2	0	0	0
OR51A2	0	0	0
OR51A4	0	0	0
OR51A7	0	0	0
OR51B2	0	0	0
OR51B4	0	0	0
OR51B5	0	0	0
OR51B6	0	0	0
OR51D1	0	0	0
OR51E1	0.0286588	0	0
OR51E2	0.768369	0.354253	6.77349
OR51F1	0	0	0
OR51F2	0	0	0
OR51G1	0	0	0
OR51G2	0	0	0
OR51I1	0	0	0
OR51I2	0	0	0
OR51L1	0	0	0
OR51M1	0	0	0
OR51Q1	0	0	0
OR51S1	0	0	0
OR51T1	0	0	0
OR51V1	0	0	0
OR52A1	0	0	0
OR52A5	0	0	0
OR52B2	0	0	0
OR52B4	0	0.0994973	0
OR52B6	0	0	0.324541
OR52D1	0	0	0
OR52E2	0	0	0
OR52E4	0	0	0
OR52E6	0	0	0
OR52E8	0	0	0
OR52H1	0	0	1.27071
OR52I1	0	0	0
OR52I2	0	0	0
OR52J3	0	0	0
OR52K1	0	0	0
OR52K2	0	0	0
OR52L1	0	0	0
OR52M1	0	0	0
OR52N1	0	0	0
OR52N2	0	0	0
OR52N4	0	0.0601243	0
OR52N5	0	0	0
OR52R1	0	0	0
OR52W1	0	0.0547564	0
OR56A1	0	0	0
OR56A3	0	0	0
OR56A4	0	0	0
OR56A5	0	0	0
OR56B1	0	0	0
OR56B4	0	0	0
OR5A1	0	0	0
OR5A2	0	0	0
OR5AC2	0	0	0
OR5AK2	0	0	0
OR5AK4P	0	0	0
OR5AN1	0	0	0
OR5AP2	0	0	0
OR5AR1	0	0	0
OR5AS1	0	0	0
OR5AU1	0	0	0
OR5B12	0.0440923	0	0
OR5B17	0	0	0
OR5B2	0	0	0
OR5B21	0	0	0
OR5B3	0	0	0
OR5C1	0	0	0
OR5D13	0	0	0
OR5D14	0	0	0
OR5D16	0	0	0
OR5D18	0	0	0
OR5E1P	0	0	0
OR5F1	0	0	0
OR5H1	0	0	0
OR5H14	0	0	0
OR5H15	0	0	0
OR5H2	0	0	0
OR5H6	0	0	0
OR5I1	0	0	0
OR5J2	0	0	0
OR5K1	0	0	0
OR5K2	0.0461176	0	0
OR5K3	0	0	0
OR5K4	0	0	0
OR5L1	0	0	0
OR5L2	0	0	0
OR5M1	0	0	0
OR5M10	0	0	0
OR5M11	0	0	0
OR5M3	0	0	0
OR5M8	0	0	0
OR5M9	0	0	0
OR5P2	0	0.0650168	0
OR5P3	0	0	0
OR5R1	0	0	0
OR5T1	0	0	0
OR5T2	0	0	0
OR5T3	0	0	0
OR5V1	0	0	0
OR5W2	0	0	0
OR6A2	0	0	0.105676
OR6B1	0	0	0
OR6B2	0	0.130974	0
OR6B3	0	0	0
OR6C1	0	0	0
OR6C2	0	0	0
OR6C3	0	0	0
OR6C4	0	0	0
OR6C6	0	0	0
OR6C65	0	0	0
OR6C68	0	0	0
OR6C70	0	0	0
OR6C74	0	0	0
OR6C75	0	0	0
OR6C76	0	0	0
OR6F1	0	0	0.157035
OR6K2	0	0	0
OR6K3	0	0	0
OR6K6	0	0	0
OR6M1	0	0	0
OR6N1	0	0	0
OR6N2	0	0	0
OR6P1	0	0	0
OR6Q1	0	0	0
OR6S1	0	0	0
OR6T1	0	0	0
OR6V1	0	0	0
OR6W1P	0	0	0
OR6X1	0	0	0
OR6Y1	0	0	0
OR7A10	0	0	0
OR7A17	0	0	0
OR7A5	0	0	0
OR7C1	0	0	0
OR7C2	0	0	0
OR7D2	0.0284252	0	0.761945
OR7D4	0	0	0
OR7E12P	0	0.273068	0
OR7E14P	0.0395639	0.195764	0.343068
OR7E156P	0.0166262	0	0.949412
OR7E24	0	0	0.837826
OR7E2P	0	0.0536923	1.34362
OR7E37P	0.00453987	0	0
OR7E5P	0	0	0.618581
OR7E91P	0	0	1.7979
OR7G1	0	0	0
OR7G2	0	0	0
OR7G3	0	0	0
OR8A1	0	0	0
OR8B12	0	0	0
OR8B2	0	0	0
OR8B3	0	0	0
OR8B4	0	0	0
OR8B8	0	0	0
OR8D1	0	0	0
OR8D2	0	0	0
OR8D4	0	0	0
OR8G1	0	0	0
OR8G2	0	0	0
OR8G5	0	0	0
OR8H1	0	0	0
OR8H2	0	0	0
OR8H3	0	0	0
OR8I2	0	0	0
OR8J1	0	0	0
OR8J3	0	0	0
OR8K1	0	0	0
OR8K3	0	0	0
OR8K5	0	0	0
OR8S1	0	0	0
OR8U1	0	0	0
OR8U8	0	0	0
OR9A2	0	0	0
OR9A4	0	0	0
OR9G1	0	0	0
OR9G4	0	0	0
OR9I1	0	0	0
OR9K2	0	0	0
OR9Q1	0	0	0
OR9Q2	0	0	0
